# Supplementary material for: Intricate microbiome differences observed in lactating cows across methane intensity phenotypes
Source: ISME Commun. 2026 Jun 7;6(1):ycag155. doi: 10.1093/ismeco/ycag155 (PMC13431278; doi:10.1093/ismeco/ycag155)
Supplement: Supplementary_material_ycag155 [file supplementary_material_ycag155.zip]

Archive with 18 entries (18 files):
- SF_12.pdf
- SF_13.pdf
- SF_14.pdf
- Supplement_review_version_clean.docx
- Supplementary_file_S1.xlsx
- Supplementary_file_S2.xlsx
- Supplementary_file_S3.xlsx
- SF_1.pdf
- SF_2.pdf
- SF_3.pdf
- SF_4.pdf
- SF_5.pdf
- SF_6.pdf
- SF_7.pdf
- SF_8.pdf
- SF_9.pdf
- SF_10.pdf
- SF_11.pdf
