# Supplementary material for: Intricate microbiome differences observed in lactating cows across methane intensity phenotypes
Source: ISME Commun. 2026 Jun 7;6(1):ycag155. doi: 10.1093/ismeco/ycag155 (PMC13431278; doi:10.1093/ismeco/ycag155)
Supplement: Supplementary_material_ycag155 [file supplementary_material_ycag155.zip › Supplementary_file_S1.xlsx]

## Sheet: CAZ_fam
CAZ_Fam	Enzyme name	Substrate level 1	Substrate level 2	Substrate level 3	Final_classification
GH127	non-reducing end β-L-arabinofuranosidase	plant cell wall	hemicellulose	arabinofuran	Arabinan
GH30	glucuronoarabinoxylan endo-1,4-β-xylanase	plant cell wall	hemicellulose	arabinoxylan	Arabinan
GH39	non-reducing end α-L-arabinofuranosidase	plant cell wall	hemicellulose	arabinofuran	Arabinan
GH51	non-reducing end α-L-arabinofuranosidase	plant cell wall	hemicellulose	arabinofuran	Arabinan
GH53	arabinogalactan endo-β-1,4-galactanase	plant cell wall	hemicellulose	arabinogalactan	Arabinan
GH54	α-L-arabinofuranosidase/β-xylosidase	plant cell wall	Arabinan		Arabinan
GH93	exo-α-L-1,5-arabinanase	plant cell wall	Arabinan		Arabinan
GH3	β-glucosidase	plant cell wall	Cellulose		Cellulose
GH44		plant cell wall	Cellulose		Cellulose
GH45	cellulase	plant cell wall	Cellulose		Cellulose
GH48		plant cell wall	Cellulose		Cellulose
GH5	cellulase	plant cell wall	Cellulose		Cellulose
GH5	endo-1,6-β-glucosidase	plant cell wall	Cellulose		Cellulose
GH9	cellulase	plant cell wall	Cellulose		Cellulose
GH18	chitinase	microbial cell wall	chitin		Chitin
GH20	β-N-acetylhexosaminidase	microbial cell wall	chitin		Chitin
GH32	β-fructofuranosidase	plant storage carbohydrates	fructan		Fructan
GH16	galactan endo-β-1,3-galactanase	plant cell wall	hemicellulose	galactan	Hemicellulose
GH2	β-galactosidase	plant cell wall	hemicellulose	galactan	Hemicellulose
GH26	endo-1,4-β-mannosidase	plant cell wall	hemicellulose	mannan	Hemicellulose
GH27	α-galactosidase	plant cell wall	hemicellulose	galactan	Hemicellulose
GH35	β-galactosidase	plant cell wall	hemicellulose	galactan	Hemicellulose
GH36	α-galactosidase	plant cell wall	hemicellulose	galactan	Hemicellulose
GH38	α-mannosidase	plant cell wall	hemicellulose	mannan	Hemicellulose
GH78	α-L-rhamnosidase	plant cell wall	hemicellulose	rhamnoside	Hemicellulose
GH97	α-galactosidase	plant cell wall	hemicellulose	galactan	Hemicellulose
CE12	pectin methylesterase/rhamnogalacturonan acetylesterase	plant cell wall	Pectin		Pectin
CE13	pectin methylesterase	plant cell wall	Pectin		Pectin
CE8	pectin methylesterase	plant cell wall	Pectin		Pectin
GH105	unsaturated rhamnogalacturonyl hydrolase	plant cell wall	pectin		Hemicellulose
GH106	α-L-rhamnosidase	plant cell wall	Pectin		Hemicellulose
GH28	endo-polygalacturonase	plant cell wall	pectin		Pectin
GH42	β-galactosidase, α-L-arabinofuranosidase	plant cell wall	Pectin		Pectin
GH88	d-4,5 unsaturated β-glucuronyl hydrolase	plant cell wall	Pectin		Pectin
GH95	fucosidase	plant cell wall	Pectin		Pectin
PL1	pectate lyase	plant cell wall	pectin		Pectin
PL10	pectate lyase	plant cell wall	Pectin		Pectin
PL11	rhamnogalacturonan lyase	plant cell wall	Hemicellulose		Hemicellulose
PL3	pectate lyase	plant cell wall	pectin		Pectin
PL4	rhamnogalacturonan lyase	plant cell wall	Hemicellulose		Hemicellulose
PL9	pectate lyase	plant cell wall	pectin		Pectin
GH13	α-amylase	plant storage carbohydrates	starch		Starch
GH31	oligo-1,6-glucosidase	plant storage carbohydrates	starch		Starch
GH57	α-amylase	plant storage carbohydrates	starch		Starch
CE1		plant cell wall	hemicellulose	Xylan	Xylan
CE2		plant cell wall	hemicellulose	Xylan	Xylan
GH10	endo-1,4-β-xylanase	plant cell wall	hemicellulose	xylan	Xylan
GH11	endo-1,4-β-xylanase	plant cell wall	hemicellulose	xylan	Xylan
GH115		plant cell wall	hemicellulose	Xylan	Xylan
GH120		plant cell wall	hemicellulose	Xylan	Xylan
GH43	xylan 1,4-β-xylosidase	plant cell wall	hemicellulose	xylan	Xylan
GH67		plant cell wall	hemicellulose	Xylan	Xylan
GH8		plant cell wall	hemicellulose	Xylan	Xylan

## Sheet: Pathways
Pathway	General_pathway	Gene	Abbreviation	ko_id	reactant_a	reactant_b	cofactor	reaction	Reference
Acetate	VFA	pyruvate-ferredoxin/flavodoxin oxidoreductase	por	K03737	Pyruvate	Acetyl-CoA	Reduced ferredoxin, Oxidised ferredoxin	2 Reduced ferredoxin + Acetyl-CoA + CO2 + 2 H+ <=> 2 Oxidized ferredoxin + Pyruvate + CoA	[4]
Acetate	VFA	pyruvate ferredoxin oxidoreductase alpha subunit	porA	K00169	Pyruvate	Acetyl-CoA	Reduced ferredoxin, Oxidised ferredoxin	2 Reduced ferredoxin + Acetyl-CoA + CO2 + 2 H+ <=> 2 Oxidized ferredoxin + Pyruvate + CoA	[4]
Acetate	VFA	pyruvate ferredoxin oxidoreductase beta subunit	porB	K00170	Pyruvate	Acetyl-CoA	Reduced ferredoxin, Oxidised ferredoxin	2 Reduced ferredoxin + Acetyl-CoA + CO2 + 2 H+ <=> 2 Oxidized ferredoxin + Pyruvate + CoA	[4]
Acetate	VFA	pyruvate ferredoxin oxidoreductase gamma subunit	porC	K00172	Pyruvate	Acetyl-CoA	Reduced ferredoxin, Oxidised ferredoxin	2 Reduced ferredoxin + Acetyl-CoA + CO2 + 2 H+ <=> 2 Oxidized ferredoxin + Pyruvate + CoA	[4]
Acetate	VFA	pyruvate ferredoxin oxidoreductase delta subunit	porD	K00171	Pyruvate	Acetyl-CoA	Reduced ferredoxin, Oxidised ferredoxin	2 Reduced ferredoxin + Acetyl-CoA + CO2 + 2 H+ <=> 2 Oxidized ferredoxin + Pyruvate + CoA	[4]
Acetate	VFA	pyruvate dehydrogenase E2 component	aceF	K00627	Pyruvate	Acetyl-CoA		Pyruvate + Thiamin diphosphate <=> 2-(alpha-Hydroxyethyl)thiamine diphosphate + CO2	[4]
Acetate	VFA	pyruvate formate-lyase	pfl	K00656	Pyruvate	Acetyl-CoA	CoA	Acetyl-CoA + Formate <=> CoA + Pyruvate	[4]
Acetate	VFA	acetyl-CoA synthetase	acs	K01895	Acetyl-CoA	Acetate		ATP + Acetate + CoA <=> AMP + Diphosphate + Acetyl-CoA	[4]
Acetate	VFA	phosphate acetyltransferase	pta	K00625	Acetyl-CoA	Acetyl-P	CoA	acetyl-CoA + phosphate = CoA + acetyl phosphate	[4]
Acetate	VFA	acetate kinase	ackA	K00925	Acetyl-P	Acetate		ATP + Acetate <=> ADP + Acetyl phosphate	[4]
Butyrate	VFA	acetyl-CoA C-acetyltransferas	atoB	K00626	Acetyl-CoA	Acetoacetyl-CoA	CoA	2 Acetyl-CoA <=> CoA + Acetoacetyl-CoA	[4]
Butyrate	VFA	3-hydroxybutyryl-CoA dehydrogenase	paaH	K00074	3-acetoacetyl-CoA	(S)-3-hydroxybutyryl-CoA	NADP+, NADPH	(S)-3-Hydroxybutanoyl-CoA + NADP+ <=> Acetoacetyl-CoA + NADPH + H+	[4]
Butyrate	VFA	3-hydroxybutyryl-CoA dehydratase	croR	K17865	(R)-3-hydroxybutyryl-CoA	Crotonyl-CoA		(R)-3-Hydroxybutanoyl-CoA <=> Crotonoyl-CoA + H2O	[4]
Butyrate	VFA	enoyl-CoA hydratase	crt	K01715	(S)-3-hydroxybutyryl-CoA	Crotonyl-CoA		(S)-3-Hydroxybutanoyl-CoA <=> Crotonoyl-CoA + H2O	[4]
Butyrate	VFA	butyryl-CoA dehydrogenase	acads	K00248	Acrylyl-CoA	Propionyl-CoA	FAD, FADH2	Butanoyl-CoA + FAD <=> FADH2 + Crotonoyl-CoA; Electron-transferring flavoprotein + Propanoyl-CoA <=> Reduced electron-transferring flavoprotein + Propenoyl-CoA	[4]
Butyrate	VFA	enoyl-[acyl-carrier protein] reductase / trans-2-enoyl-CoA reductase (NAD+)	fabV	K00209	Crotonyl-CoA	Butanoyl-CoA	NAD+, NADH	Butanoyl-CoA + NAD+ <=> Crotonoyl-CoA + NADH + H+	[4]
Butyrate	VFA	phosphate butyryltransferase	ptb	K00634	Butyryl-CoA	Butyryl-P	CoA	Butanoyl-CoA + Orthophosphate <=> CoA + Butanoylphosphate	[4]
Butyrate	VFA	butyrate kinase	buk	K00929	Butyryl-P	Butyrate		ATP + Butanoic acid <=> ADP + Butanoylphosphate	[4]
Butyrate	VFA	acetate CoA/acetoacetate CoA-transferase beta subunit	atoA	K01035	Butyryl-CoA	Butyrate		Butanoyl-CoA + Acetate <=> Butanoic acid + Acetyl-CoA	[4]
Butyrate	VFA	acetate CoA/acetoacetate CoA-transferase alpha subunit	atoD	K01034	Butyryl-CoA	Butyrate		Butanoyl-CoA + Acetate <=> Butanoic acid + Acetyl-CoA	[4]
Propionate via acrylate	VFA	L-lactate dehydrogenase	ldh	K00016	Pyruvate	(S)-Lactate	NAD+, NADH	(S)-Lactate + NAD+ <=> Pyruvate + NADH + H+	[4]
Propionate via acrylate	VFA	propionate CoA-transferase	pct	K01026	(S)-Lactate	Lactoyl-CoA		Lactoyl-CoA + Propanoate <=> (S)-Lactate + Propanoyl-CoA	[4]
Propionate via acrylate	VFA	lactoyl-CoA dehydratase subunit alpha	lcdA	K20626	Lactoyl-CoA	Acryloyl-CoA		Lactoyl-CoA <=> Propenoyl-CoA + H2O	[4]
Propionate via acrylate	VFA	lactoyl-CoA dehydratase subunit beta	lcdB	K20627	Lactoyl-CoA	Acryloyl-CoA		Lactoyl-CoA <=> Propenoyl-CoA + H2O	[4]
Propionate via succinate	VFA	pyruvate carboxylase	pc	K01958	Pyruvate	Oxaloacetate		ATP + Pyruvate + HCO3- <=> ADP + Orthophosphate + Oxaloacetate	[4]
Propionate via succinate	VFA	malate dehydrogenase	mdh	K00024	Oxaloacetate	(S)-Malate	NAD+, NADH	(S)-Malate + NAD+ <=> Oxaloacetate + NADH + H+	[4]
Propionate via succinate	VFA	fumarate hydratase subunit alpha	fumA	K01677	(S)-Malate	Fumurate		(S)-Malate <=> Fumarate + H2O	[4]
Propionate via succinate	VFA	fumarate hydratase subunit beta	fumB	K01678	(S)-Malate	Fumurate		(S)-Malate <=> Fumarate + H2O	[4]
Propionate via succinate	VFA	fumarate hydratase, class II	fumC	K01679	(S)-Malate	Fumurate		(S)-Malate <=> Fumarate + H2O	[4]
Propionate via succinate	VFA	fumarate hydratase, class I	E4.2.1.2A	K01676	(S)-Malate	Fumurate		(S)-Malate <=> Fumarate + H2O	[4]
Propionate via succinate	VFA	succinate dehydrogenase / fumarate reductase, flavoprotein subunit	sdhA	K00239	Fumarate	Succinate	Quinone, Hydroquinone	Quinone + Succinate <=> Hydroquinone + Fumarate	[4]
Propionate via succinate	VFA	succinate dehydrogenase / fumarate reductase, iron-sulfur subunit	sdhB	K00240	Fumarate	Succinate	Quinone, Hydroquinone	Quinone + Succinate <=> Hydroquinone + Fumarate	[4]
Propionate via succinate	VFA	succinate dehydrogenase / fumarate reductase, cytochrome b subunit	sdhC	K00241	Fumarate	Succinate	Quinone, Hydroquinone	Quinone + Succinate <=> Hydroquinone + Fumarate	[4]
Propionate via succinate	VFA	succinyl-CoA synthetase beta subunit	sucC	K01903	Succinate	Succinyl-CoA		ATP + Succinate + CoA <=> ADP + Orthophosphate + Succinyl-CoA	[4]
Propionate via succinate	VFA	succinyl-CoA synthetase alpha subunit	sucD	K01902	Succinate	Succinyl-CoA		ATP + Succinate + CoA <=> ADP + Orthophosphate + Succinyl-CoA	[4]
Propionate via succinate	VFA	methylmalonyl-CoA mutase	mut	K01847	Succinyl-CoA	(R)-Methylmalonyl-CoA		(R)-Methylmalonyl-CoA <=> Succinyl-CoA	[4]
Propionate via succinate	VFA	methylmalonyl-CoA mutase, N-terminal domain	mcmA1	K01848	Succinyl-CoA	(R)-Methylmalonyl-CoA		(R)-Methylmalonyl-CoA <=> Succinyl-CoA	[4]
Propionate via succinate	VFA	methylmalonyl-CoA mutase, C-terminal domain	mcmA2	K01849	Succinyl-CoA	(R)-Methylmalonyl-CoA		(R)-Methylmalonyl-CoA <=> Succinyl-CoA	[4]
Ethanol	Ethanol	acetaldehyde dehydrogenase	adhE	K04072	Acetyl-CoA	Acetaldehyde	NAD+, NADH	Acetaldehyde + CoA + NAD+ <=> Acetyl-CoA + NADH + H+	[4]
Ethanol	Ethanol	alcohol dehydrogenase	adh1_7	K00001	Acetaldehyde	Ethanol	NAD+, NADH	Ethanol + NAD+ <=> Acetaldehyde + NADH + H+	[4]
Lactate	Lactate	L-lactate dehydrogenase		K00016					This study
Lactate	Lactate	L-lactate dehydrogenase (cytochrome)		K00101					This study
Lactate	Lactate	lactaldehyde dehydrogenase		K19266					This study
Lactate	Lactate	D-lactate dehydrogenase (cytochrome)		K00102					This study
Lactate	Lactate	D-lactate dehydrogenase		K03777					This study
Lactate	Lactate	D-lactate dehydrogenase		K03778					This study
WLP	WLP	formate dehydrogenase	fdh	K00122	Carbon dioxide	Formate			[4]
WLP	WLP	formate dehydrogenase major subunit	fdoG	K00123	Carbon dioxide	Formate			[4]
WLP	WLP	formate dehydrogenase iron-sulfur subunit	fdoH	K00124	Carbon dioxide	Formate			[4]
WLP	WLP	formate dehydrogenase (coenzyme F420) beta subunit	fdhB	K00125	Carbon dioxide	Formate			[4]
WLP	WLP	formate dehydrogenase subunit delta	fdsD	K00126	Carbon dioxide	Formate			[4]
WLP	WLP	formate dehydrogenase subunit gamma	fdoI	K00127	Carbon dioxide	Formate			[4]
WLP	WLP	anaerobic carbon-monoxide dehydrogenase iron sulfur subunit	cooF	K00196	Carbon dioxide	Carbon monoxide			[4]
WLP	WLP	anaerobic carbon-monoxide dehydrogenase catalytic subunit	cooS	K00198	Carbon dioxide	Carbon monoxide			[4]
WLP	WLP	formate dehydrogenase (NADP+) alpha subunit	fdhA_1	K05299	Carbon dioxide	Formate			[4]
WLP	WLP	formate dehydrogenase (NADP+) beta subunit	fdhB_1	K15022	Carbon dioxide	Formate			[4]
WLP	WLP	formate dehydrogenase (hydrogenase)	fdhF	K22015	Carbon dioxide	Formate			[4]
WLP	WLP	formate dehydrogenase (coenzyme F420) alpha subunit	fdhA	K22516	Carbon dioxide	Formate			[4]
WLP	WLP	acetyl-CoA decarbonylase/synthase, CODH/ACS complex subunit beta	cdhC	K00193	Carbon monoxide andMethyl-CFeSP	Acetyl-CoA			[4]
WLP	WLP	acetyl-CoA decarbonylase/synthase, CODH/ACS complex subunit delta	cdhD	K00194	Carbon monoxide andMethyl-CFeSP	Acetyl-CoA			[4]
WLP	WLP	acetyl-CoA decarbonylase/synthase, CODH/ACS complex subunit gamma	cdhE	K00197	Carbon monoxide andMethyl-CFeSP	Acetyl-CoA			[4]
WLP	WLP	acetyl-CoA synthase	acsB	K14138	Carbon monoxide andMethyl-CFeSP	Acetyl-CoA			[4]
WLP	WLP	formate--tetrahydrofolate ligase	fhs	K01938	Formate	Formyl-THF			[4]
WLP	WLP	methenyltetrahydrofolate cyclohydrolase	fchA	K01500	Formyl-THF	Methenyl-THF			[4]
WLP	WLP	methylenetetrahydrofolate dehydrogenase (NADP+) / methenyltetrahydrofolate cyclohydrolase	folD	K01491	Methenyl-THF	Methylene-THF			[4]
WLP	WLP	5-methyltetrahydrofolate corrinoid/iron sulfur protein methyltransferase	acsE	K15023	Methyl-THF	Methyl-CFeSP			[4]
WLP	WLP	methylenetetrahydrofolate reductase (NADH)	metF	K00297	Methylene-THF	Methyl-THF			[4]
WLP	WLP	methylenetetrahydrofolate reductase (NADH) small subunit	metV	K25007	Methylene-THF	Methyl-THF			[4]
WLP_additional	WLP_additional			K18330					[48]
WLP_additional	WLP_additional			K17992					[48]
WLP_additional	WLP_additional			K18331					[48]
WLP_additional	WLP_additional			K18332					[48]

## Sheet: Methane
General_pathway	Function	Function_deeper	Pathway	KO	Name	Reference
Methanogenesis	CH4 via acetate	Acetoclastic	Acetate to CH4	K00193	cdhC; acetyl-CoA decarbonylase/synthase, CODH/ACS complex subunit beta [EC:2.3.1.169]	This study
Methanogenesis	CH4 via acetate	Acetoclastic	Acetate to CH4	K00194	cdhD, acsD; acetyl-CoA decarbonylase/synthase, CODH/ACS complex subunit delta [EC:2.1.1.245]	This study
Methanogenesis	CH4 via acetate	Acetoclastic	Acetate to CH4	K00197	cdhE, acsC; acetyl-CoA decarbonylase/synthase, CODH/ACS complex subunit gamma [EC:2.1.1.245]	This study
Methanogenesis	CH4 via acetate	Acetoclastic	Acetate to CH4	K00625	pta; phosphate acetyltransferase [EC:2.3.1.8]	This study
Methanogenesis	CH4 via acetate	Acetoclastic	Acetate to CH4	K00925	ackA; acetate kinase [EC:2.7.2.1]	This study
Methanogenesis	CH4 via acetate	Acetoclastic	Acetate to CH4	K01895	ACSS1_2, acs; acetyl-CoA synthetase [EC:6.2.1.1]	This study
Methanogenesis	CO2 reduction	Core_upstream	CO2 to CH4	K00200	fwdA, fmdA; formylmethanofuran dehydrogenase subunit A [EC:1.2.7.12]	This study
Methanogenesis	CO2 reduction	Core_upstream	CO2 to CH4	K00201	fwdB, fmdB; formylmethanofuran dehydrogenase subunit B [EC:1.2.7.12]	This study
Methanogenesis	CO2 reduction	Core_upstream	CO2 to CH4	K00202	fwdC, fmdC; formylmethanofuran dehydrogenase subunit C [EC:1.2.7.12]	This study
Methanogenesis	CO2 reduction	Core_upstream	CO2 to CH4	K00203	fwdD, fmdD; formylmethanofuran dehydrogenase subunit D [EC:1.2.7.12]	This study
Methanogenesis	CO2 reduction	Core_upstream	CO2 to CH4	K00204	fwdH; 4Fe-4S ferredoxin	This study
Methanogenesis	CO2 reduction	Core_upstream	CO2 to CH4	K00205	fwdF, fmdF; 4Fe-4S ferredoxin	This study
Methanogenesis	CO2 reduction	Core_upstream	CO2 to CH4	K00319	mtd; methylenetetrahydromethanopterin dehydrogenase [EC:1.5.98.1]	This study
Methanogenesis	CO2 reduction	Core_upstream	CO2 to CH4	K00320	mer; 5,10-methylenetetrahydromethanopterin reductase [EC:1.5.98.2]	This study
Methanogenesis	CO2 reduction	Core_upstream	CO2 to CH4	K00672	ftr; formylmethanofuran--tetrahydromethanopterin N-formyltransferase [EC:2.3.1.101]	This study
Methanogenesis	CO2 reduction	Core_upstream	CO2 to CH4	K01499	mch; methenyltetrahydromethanopterin cyclohydrolase [EC:3.5.4.27]	This study
Methanogenesis	CO2 reduction	Core_upstream	CO2 to CH4	K11260	fwdG; 4Fe-4S ferredoxin	This study
Methanogenesis	CO2 reduction	Core_upstream	CO2 to CH4	K11261	fwdE, fmdE; formylmethanofuran dehydrogenase subunit E [EC:1.2.7.12]	This study
Methanogenesis	CO2 reduction	Core_upstream	CO2 to CH4	K13942	hmd; 5,10-methenyltetrahydromethanopterin hydrogenase [EC:1.12.98.2]	This study
Methanogenesis	Formate electron entry	Formate	Methanogenesis shared	K00125	fdhB; formate dehydrogenase (coenzyme F420) beta subunit [EC:1.17.98.3 1.8.98.6]	This study
Methanogenesis	Methyl to CH4	Core_common	Methanogenesis shared	K00399	mcrA; methyl-coenzyme M reductase alpha subunit [EC:2.8.4.1]	This study
Methanogenesis	Methyl to CH4	Core_common	Methanogenesis shared	K00401	mcrB; methyl-coenzyme M reductase beta subunit [EC:2.8.4.1]	This study
Methanogenesis	Methyl to CH4	Core_common	Methanogenesis shared	K00402	mcrG; methyl-coenzyme M reductase gamma subunit [EC:2.8.4.1]	This study
Methanogenesis	Methyl to CH4	Core_common	Methanogenesis shared	K00577	mtrA; tetrahydromethanopterin S-methyltransferase subunit A [EC:7.2.1.4]	This study
Methanogenesis	Methyl to CH4	Core_common	Methanogenesis shared	K00578	mtrB; tetrahydromethanopterin S-methyltransferase subunit B [EC:7.2.1.4]	This study
Methanogenesis	Methyl to CH4	Core_common	Methanogenesis shared	K00579	mtrC; tetrahydromethanopterin S-methyltransferase subunit C [EC:7.2.1.4]	This study
Methanogenesis	Methyl to CH4	Core_common	Methanogenesis shared	K00580	mtrD; tetrahydromethanopterin S-methyltransferase subunit D [EC:7.2.1.4]	This study
Methanogenesis	Methyl to CH4	Core_common	Methanogenesis shared	K00581	mtrE; tetrahydromethanopterin S-methyltransferase subunit E [EC:7.2.1.4]	This study
Methanogenesis	Methyl to CH4	Core_common	Methanogenesis shared	K00582	mtrF; tetrahydromethanopterin S-methyltransferase subunit F [EC:7.2.1.4]	This study
Methanogenesis	Methyl to CH4	Core_common	Methanogenesis shared	K00583	mtrG; tetrahydromethanopterin S-methyltransferase subunit G [EC:7.2.1.4]	This study
Methanogenesis	Methyl to CH4	Core_common	Methanogenesis shared	K00584	mtrH; tetrahydromethanopterin S-methyltransferase subunit H [EC:7.2.1.4]	This study
Methanogenesis	Energy_conservation	Energy_conservation	Methanogenesis shared	K03388	hdrA2; heterodisulfide reductase subunit A2 [EC:1.8.7.3 1.8.98.4 1.8.98.5 1.8.98.6]	This study
Methanogenesis	Energy_conservation	Energy_conservation	Methanogenesis shared	K03389	hdrB2; heterodisulfide reductase subunit B2 [EC:1.8.7.3 1.8.98.4 1.8.98.5 1.8.98.6]	This study
Methanogenesis	Energy_conservation	Energy_conservation	Methanogenesis shared	K03390	hdrC2; heterodisulfide reductase subunit C2 [EC:1.8.7.3 1.8.98.4 1.8.98.5 1.8.98.6]	This study
Methanogenesis	Energy_conservation	Energy_conservation	Methanogenesis shared	K08264	hdrD; heterodisulfide reductase subunit D [EC:1.8.98.1]	This study
Methanogenesis	Energy_conservation	Energy_conservation	Methanogenesis shared	K08265	hdrE; heterodisulfide reductase subunit E [EC:1.8.98.1]	This study
Methanogenesis	Energy_conservation	Energy_conservation	Methanogenesis shared	K14126	mvhA, vhuA, vhcA; F420-non-reducing hydrogenase large subunit [EC:1.12.99.- 1.8.98.5]	This study
Methanogenesis	Energy_conservation	Energy_conservation	Methanogenesis shared	K14127	mvhD, vhuD, vhcD; F420-non-reducing hydrogenase iron-sulfur subunit [EC:1.12.99.- 1.8.98.5 1.8.98.6]	This study
Methanogenesis	Energy_conservation	Energy_conservation	Methanogenesis shared	K14128	mvhG, vhuG, vhcG; F420-non-reducing hydrogenase small subunit [EC:1.12.99.- 1.8.98.5]	This study
Methanogenesis	Energy_conservation	Energy_conservation	Methanogenesis shared	K22480	hdrA1; heterodisulfide reductase subunit A1 [EC:1.8.7.3]	This study
Methanogenesis	Energy_conservation	Energy_conservation	Methanogenesis shared	K22481	hdrB1; heterodisulfide reductase subunit B1 [EC:1.8.7.3]	This study
Methanogenesis	Energy_conservation	Energy_conservation	Methanogenesis shared	K22482	hdrC1; heterodisulfide reductase subunit C1 [EC:1.8.7.3]	This study
Methanogenesis	Formate electron entry	Formate	Methanogenesis shared	K22516	fdhA; formate dehydrogenase (coenzyme F420) alpha subunit [EC:1.17.98.3 1.8.98.6]	This study
Methanogenesis	CH4 via methanol	Methanol	Methanol to CH4	K04480	mtaB; methanol---5-hydroxybenzimidazolylcobamide Co-methyltransferase [EC:2.1.1.90]	This study
Methanogenesis	CH4 via methanol	Methanol	Methanol to CH4	K14080	mtaA; [methyl-Co(III) methanol/glycine betaine-specific corrinoid protein]:coenzyme M methyltransferase [EC:2.1.1.246 2.1.1.377]	This study
Methanogenesis	CH4 via methanol	Methanol	Methanol to CH4	K14081	mtaC; methanol corrinoid protein	This study
Methanogenesis	CH4 via methylamines	Methylamines	Methylamines to CH4	K14084	mttC; trimethylamine corrinoid protein	This study
Methanogenesis	CH4 via methylamines	Methylamines	Methylamines to CH4	K14082	mtbA; [methyl-Co(III) methylamine-specific corrinoid protein]:coenzyme M methyltransferase [EC:2.1.1.247]	This study
Methanogenesis	CH4 via methylamines	Methylamines	Methylamines to CH4	K16176	mtmB; methylamine---corrinoid protein Co-methyltransferase [EC:2.1.1.248]	This study
Methanogenesis	CH4 via methylamines	Methylamines	Methylamines to CH4	K16177	mtmC; monomethylamine corrinoid protein	This study
Methanogenesis	CH4 via methylamines	Methylamines	Methylamines to CH4	K16178	mtbB; dimethylamine---corrinoid protein Co-methyltransferase [EC:2.1.1.249]	This study
Methanogenesis	CH4 via methylamines	Methylamines	Methylamines to CH4	K16179	mtbC; dimethylamine corrinoid protein	This study
Methanogenesis	CH4 via methylamines	Methylamines	Methylamines to CH4	K14083	mttB; trimethylamine---corrinoid protein Co-methyltransferase [EC:2.1.1.250]	This study
Methanogenesis	CH4 via acetate	Acetoclastic		K00192	cdhA; anaerobic carbon-monoxide dehydrogenase, CODH/ACS complex subunit alpha [EC:1.2.7.4]	This study
Methanogenesis	CH4 via acetate	Acetoclastic		K00195	cdhB; anaerobic carbon-monoxide dehydrogenase, CODH/ACS complex subunit epsilon	This study
Methanogenesis	Energy_conservation	Energy_conservation		K00440	frhA; coenzyme F420 hydrogenase subunit alpha	This study
Methanogenesis	Energy_conservation	Energy_conservation		K00441	frhB; coenzyme F420 hydrogenase subunit betta	This study
Methanogenesis	Energy_conservation	Energy_conservation		K00443	frhG; coenzyme F420 hydrogenase subunit gamma	This study
Methanogenesis	Energy_conservation	Energy_conservation		K03612	rnfG; H+/Na+-translocating ferredoxin:NAD+ oxidoreductase subunit G	This study
Methanogenesis	Energy_conservation	Energy_conservation		K03613	rnfE; H+/Na+-translocating ferredoxin:NAD+ oxidoreductase subunit E	This study
Methanogenesis	Energy_conservation	Energy_conservation		K03614	rnfB; H+/Na+-translocating ferredoxin:NAD+ oxidoreductase subunit B	This study
Methanogenesis	Energy_conservation	Energy_conservation		K03615	rnfC; H+/Na+-translocating ferredoxin:NAD+ oxidoreductase subunit C	This study
Methanogenesis	Energy_conservation	Energy_conservation		K03616	rnfD; H+/Na+-translocating ferredoxin:NAD+ oxidoreductase subunit D	This study
Methanogenesis	Energy_conservation	Energy_conservation		K03617	rnfA; H+/Na+-translocating ferredoxin:NAD+ oxidoreductase subunit A	This study
Methanogenesis	Energy_conservation	Energy_conservation		K03618	rnfF; H+/Na+-translocating ferredoxin:NAD+ oxidoreductase subunit F	This study
Methanogenesis	Energy_conservation	Energy_conservation		K06862	ehbQ; energy-converting hydrogenase B subunit Q	This study
Methanogenesis	Energy_conservation	Energy_conservation		K14092	ehaA; energy-converting hydrogenase A subunit A	This study
Methanogenesis	Energy_conservation	Energy_conservation		K14093	ehaB; energy-converting hydrogenase A subunit B	This study
Methanogenesis	Energy_conservation	Energy_conservation		K14094	ehaC; energy-converting hydrogenase A subunit C	This study
Methanogenesis	Energy_conservation	Energy_conservation		K14095	ehaD; energy-converting hydrogenase A subunit D	This study
Methanogenesis	Energy_conservation	Energy_conservation		K14096	ehaE; energy-converting hydrogenase A subunit E	This study
Methanogenesis	Energy_conservation	Energy_conservation		K14097	ehaF; energy-converting hydrogenase A subunit F	This study
Methanogenesis	Energy_conservation	Energy_conservation		K14098	ehaG; energy-converting hydrogenase A subunit G	This study
Methanogenesis	Energy_conservation	Energy_conservation		K14099	ehaH; energy-converting hydrogenase A subunit H	This study
Methanogenesis	Energy_conservation	Energy_conservation		K14100	ehaI; energy-converting hydrogenase A subunit I	This study
Methanogenesis	Energy_conservation	Energy_conservation		K14101	ehaJ; energy-converting hydrogenase A subunit J	This study
Methanogenesis	Energy_conservation	Energy_conservation		K14102	ehaK; energy-converting hydrogenase A subunit K	This study
Methanogenesis	Energy_conservation	Energy_conservation		K14103	ehaL; energy-converting hydrogenase A subunit L	This study
Methanogenesis	Energy_conservation	Energy_conservation		K14104	ehaM; energy-converting hydrogenase A subunit M	This study
Methanogenesis	Energy_conservation	Energy_conservation		K14105	ehaN; energy-converting hydrogenase A subunit N	This study
Methanogenesis	Energy_conservation	Energy_conservation		K14106	ehaO; energy-converting hydrogenase A subunit O	This study
Methanogenesis	Energy_conservation	Energy_conservation		K14107	ehaP; energy-converting hydrogenase A subunit P	This study
Methanogenesis	Energy_conservation	Energy_conservation		K14108	ehaQ; energy-converting hydrogenase A subunit Q	This study
Methanogenesis	Energy_conservation	Energy_conservation		K14109	ehaR; energy-converting hydrogenase A subunit R	This study
Methanogenesis	Energy_conservation	Energy_conservation		K14110	ehbA; energy-converting hydrogenase B subunit A	This study
Methanogenesis	Energy_conservation	Energy_conservation		K14111	ehbB; energy-converting hydrogenase B subunit B	This study
Methanogenesis	Energy_conservation	Energy_conservation		K14112	ehbC; energy-converting hydrogenase B subunit C	This study
Methanogenesis	Energy_conservation	Energy_conservation		K14113	ehbD; energy-converting hydrogenase B subunit D	This study
Methanogenesis	Energy_conservation	Energy_conservation		K14114	ehbE; energy-converting hydrogenase B subunit E	This study
Methanogenesis	Energy_conservation	Energy_conservation		K14115	ehbF; energy-converting hydrogenase B subunit F	This study
Methanogenesis	Energy_conservation	Energy_conservation		K14116	ehbG; energy-converting hydrogenase B subunit G	This study
Methanogenesis	Energy_conservation	Energy_conservation		K14117	ehbH; energy-converting hydrogenase B subunit H	This study
Methanogenesis	Energy_conservation	Energy_conservation		K14118	ehbI; energy-converting hydrogenase B subunit I	This study
Methanogenesis	Energy_conservation	Energy_conservation		K14119	ehbJ; energy-converting hydrogenase B subunit J	This study
Methanogenesis	Energy_conservation	Energy_conservation		K14120	ehbK; energy-converting hydrogenase B subunit K	This study
Methanogenesis	Energy_conservation	Energy_conservation		K14121	ehbL; energy-converting hydrogenase B subunit L	This study
Methanogenesis	Energy_conservation	Energy_conservation		K14122	ehbM; energy-converting hydrogenase B subunit M	This study
Methanogenesis	Energy_conservation	Energy_conservation		K14123	ehbN; energy-converting hydrogenase B subunit N	This study
Methanogenesis	Energy_conservation	Energy_conservation		K14124	ehbO; energy-converting hydrogenase B subunit O	This study
Methanogenesis	Energy_conservation	Energy_conservation		K14125	ehbP; energy-converting hydrogenase B subunit P	This study
Methanogenesis	Energy_conservation	Energy_conservation		K22158	fpoA; F420H2 dehydrogenase subunit A [EC:1.5.98.3]	This study
Methanogenesis	Energy_conservation	Energy_conservation		K22159	fpoB; F420H2 dehydrogenase subunit B [EC:1.5.98.3]	This study
Methanogenesis	Energy_conservation	Energy_conservation		K22160	fpoC; F420H2 dehydrogenase subunit C [EC:1.5.98.3]	This study
Methanogenesis	Energy_conservation	Energy_conservation		K22161	fpoD; F420H2 dehydrogenase subunit D [EC:1.5.98.3]	This study
Methanogenesis	Energy_conservation	Energy_conservation		K22162	fpoF; F420H2 dehydrogenase subunit F [EC:1.5.98.3]	This study
Methanogenesis	Energy_conservation	Energy_conservation		K22163	fpoH; F420H2 dehydrogenase subunit H [EC:1.5.98.3]	This study
Methanogenesis	Energy_conservation	Energy_conservation		K22164	fpoI; F420H2 dehydrogenase subunit I [EC:1.5.98.3]	This study
Methanogenesis	Energy_conservation	Energy_conservation		K22165	fpoJ; F420H2 dehydrogenase subunit J [EC:1.5.98.3]	This study
Methanogenesis	Energy_conservation	Energy_conservation		K22166	fpoK; F420H2 dehydrogenase subunit K [EC:1.5.98.3]	This study
Methanogenesis	Energy_conservation	Energy_conservation		K22167	fpoL; F420H2 dehydrogenase subunit L [EC:1.5.98.3]	This study
Methanogenesis	Energy_conservation	Energy_conservation		K22168	fpoM; F420H2 dehydrogenase subunit M [EC:1.5.98.3]	This study
Methanogenesis	Energy_conservation	Energy_conservation		K22169	fpoN; F420H2 dehydrogenase subunit N [EC:1.5.98.3]	This study
Methanogenesis	Energy_conservation	Energy_conservation		K22170	fpoO; F420H2 dehydrogenase subunit O [EC:1.5.98.3]	This study
Methanogenesis	Coenzyme M formation	Coenzyme M formation	Coenzyme M formation	K08097	phosphosulfolactate synthase [EC:4.4.1.19]	This study
Methanogenesis	Coenzyme M formation	Coenzyme M formation	Coenzyme M formation	K05979	2-phosphosulfolactate phosphatase [EC:3.1.3.71]	This study
Methanogenesis	Coenzyme M formation	Coenzyme M formation	Coenzyme M formation	K05884	L-2-hydroxycarboxylate dehydrogenase (NAD+) [EC:1.1.1.337]	This study
Methanogenesis	Coenzyme M formation	Coenzyme M formation	Coenzyme M formation	K13039	sulfopyruvate decarboxylase subunit beta [EC:4.1.1.79]	This study
Methanogenesis	Coenzyme M formation	Coenzyme M formation	Coenzyme M formation	K06034	sulfopyruvate decarboxylase subunit alpha [EC:4.1.1.79]	This study
Methanogenesis	F420 biosynthesis	F420 biosynthesis	F420 biosynthesis	K11780	7,8-didemethyl-8-hydroxy-5-deazariboflavin synthase [EC:4.3.1.32]	This study
Methanogenesis	F420 biosynthesis	F420 biosynthesis	F420 biosynthesis	K11781	5-amino-6-(D-ribitylamino)uracil---L-tyrosine 4-hydroxyphenyl transferase [EC:2.5.1.147]	This study
Methanogenesis	F420 biosynthesis	F420 biosynthesis	F420 biosynthesis	K14941	2-phospho-L-lactate/phosphoenolpyruvate guanylyltransferase [EC:2.7.7.68 2.7.7.105]	This study
Methanogenesis	F420 biosynthesis	F420 biosynthesis	F420 biosynthesis	K11212	LPPG:FO 2-phospho-L-lactate transferase [EC:2.7.8.28]	This study
Methanogenesis	F420 biosynthesis	F420 biosynthesis	F420 biosynthesis	K12234	coenzyme F420-0:L-glutamate ligase / coenzyme F420-1:gamma-L-glutamate ligase [EC:6.3.2.31 6.3.2.34]	This study
