# Supplementary material for: Intricate microbiome differences observed in lactating cows across methane intensity phenotypes
Source: ISME Commun. 2026 Jun 7;6(1):ycag155. doi: 10.1093/ismeco/ycag155 (PMC13431278; doi:10.1093/ismeco/ycag155)
Supplement: Supplementary_material_ycag155 [file supplementary_material_ycag155.zip › Supplementary_file_S2.xlsx]

## Sheet: Sheet1
MAG	MIMAG	GenomeSize	Completeness	Contamination	Kingdom	Phylum	Class	Order	Family	Genus	Species	prev_DNA	mean_DNA_pct_allMAG	sd_DNA_pct_allMAG	mean_DNA_pct_HQMQ	sd_DNA_pct_HQMQ	prev_RNA	mean_RNA_CPM	mean_RNA_pct_allMAG	sd_RNA_pct_allMAG	mean_RNA_pct_per_Mb
MAG_7	HQ	3256344	99.87	0.82	d__Bacteria	p__Bacteroidota	c__Bacteroidia	o__Bacteroidales	f__Bacteroidaceae	g__Prevotella	s__Prevotella bryantii	16	1.7409	1.17126	3.29842	2.13365	15	6483.66	0.649199	0.574629	0.199364
MAG_277	MQ	2298994	67.34	2.39	d__Bacteria	p__Bacteroidota	c__Bacteroidia	o__Bacteroidales	f__Bacteroidaceae	g__Prevotella	s__Prevotella sp900318395	16	0.955103	0.402587	1.84353	0.789874	15	6827.79	0.683773	0.290585	0.297423
MAG_153	MQ	2685027	83.12	5.53	d__Bacteria	p__Bacteroidota	c__Bacteroidia	o__Bacteroidales	f__Bacteroidaceae	g__Prevotella	s__Prevotella sp002351725	16	0.872581	0.240066	1.67154	0.432271	15	4505.91	0.451219	0.155063	0.16805
MAG_145	MQ	2703020	83.6	5.08	d__Bacteria	p__Bacteroidota	c__Bacteroidia	o__Bacteroidales	f__Bacteroidaceae	g__Prevotella	s__Prevotella sp900316645	16	0.782811	0.29856	1.51044	0.585306	15	3210.35	0.321486	0.164151	0.118936
MAG_346	MQ	2097091	59.53	7.02	d__Bacteria	p__Bacteroidota	c__Bacteroidia	o__Bacteroidales	f__Bacteroidaceae	g__Prevotella	s__Prevotella ruminicola	16	0.675694	0.256451	1.29514	0.486888	15	2771.49	0.277527	0.119483	0.132339
MAG_193	MQ	2471694	78.23	1.63	d__Bacteria	p__Bacteroidota	c__Bacteroidia	o__Bacteroidales	f__Bacteroidaceae	g__Prevotella	s__Prevotella sp023204875	16	0.666855	0.204684	1.27908	0.386572	15	1797.82	0.180041	0.0572455	0.072841
MAG_228	MQ	2498263	74	5.05	d__Bacteria	p__Bacteroidota	c__Bacteroidia	o__Bacteroidales	f__Bacteroidaceae	g__Prevotella	s__Prevotella sp902761605	16	0.652143	0.293629	1.26019	0.591823	15	6912.88	0.692278	0.205855	0.277104
MAG_368	MQ	1644530	57.5	0	d__Bacteria	p__Bacteroidota	c__Bacteroidia	o__Bacteroidales	f__Bacteroidaceae	g__Prevotella	s__Prevotella sp023204875	16	0.60359	0.181774	1.1588	0.347937	15	756.012	0.0757078	0.0269239	0.0460362
MAG_150	MQ	3236331	83.41	4.48	d__Bacteria	p__Fibrobacterota	c__Fibrobacteria	o__Fibrobacterales	f__Fibrobacteraceae	g__Fibrobacter	s__Fibrobacter sp002210345	16	0.599418	0.318714	1.15649	0.621626	15	1062.55	0.106406	0.0635613	0.0328787
MAG_381	MQ	2148585	56.23	4.63	d__Bacteria	p__Fibrobacterota	c__Fibrobacteria	o__Fibrobacterales	f__Fibrobacteraceae	g__Fibrobacter	s__Fibrobacter sp900177805	16	0.593701	0.27898	1.13324	0.509573	15	3382.26	0.338671	0.212785	0.157625
MAG_335	MQ	1672089	60.82	2.41	d__Bacteria	p__Bacteroidota	c__Bacteroidia	o__Bacteroidales	f__Bacteroidaceae	g__Prevotella	s__Prevotella sp900107705	16	0.483212	0.22524	0.927899	0.42965	15	1498.3	0.150046	0.0754617	0.0897355
MAG_39	HQ	3488436	96.16	2.29	d__Bacteria	p__Bacillota_A	c__Clostridia	o__Lachnospirales	f__Lachnospiraceae	g__CAG-791	s__CAG-791 sp900101015	16	0.459332	0.160464	0.880293	0.30163	15	18934.3	1.89624	0.464164	0.543579
MAG_10	MQ	2247476	99.71	0.72	d__Archaea	p__Methanobacteriota	c__Methanobacteria	o__Methanobacteriales	f__Methanobacteriaceae	g__Methanobrevibacter_A	s__Methanobrevibacter_A sp902801725	16	0.456181	0.292757	0.884824	0.575612	15	6484.41	0.649358	0.329409	0.288928
MAG_104	MQ	2925690	88.37	0.45	d__Bacteria	p__Bacillota_A	c__Clostridia	o__Oscillospirales	f__Oscillospiraceae	g__Limivicinus	s__Limivicinus sp900317375	16	0.426532	0.109379	0.819685	0.210383	15	13997.3	1.40183	0.25621	0.479147
MAG_312	MQ	2090694	63.72	5.33	d__Bacteria	p__Bacteroidota	c__Bacteroidia	o__Bacteroidales	f__Bacteroidaceae	g__Prevotella	s__Prevotella sp902799355	16	0.422117	0.134599	0.813574	0.267795	15	2262.16	0.226549	0.0446992	0.108361
MAG_51	HQ	2362883	93.95	1.39	d__Bacteria	p__Pseudomonadota	c__Gammaproteobacteria	o__Burkholderiales	f__Burkholderiaceae_A	g__Duodenibacillus	s__Duodenibacillus sp900315045	16	0.421178	0.179211	0.815777	0.358509	15	1175.82	0.117742	0.0630218	0.0498299
MAG_125	MQ	2782337	85.64	0.75	d__Bacteria	p__Bacteroidota	c__Bacteroidia	o__Bacteroidales	f__Bacteroidaceae	g__Prevotella	s__Prevotella sp002391185	16	0.414424	0.145858	0.79246	0.268134	15	1142.37	0.114401	0.0597754	0.0411171
MAG_232	MQ	2211155	73.28	0.54	d__Bacteria	p__Bacteroidota	c__Bacteroidia	o__Bacteroidales	f__Bacteroidaceae	g__Prevotella	s__Prevotella sp900316265	16	0.402006	0.153001	0.77023	0.285557	15	3205.91	0.321062	0.109698	0.145201
MAG_49	HQ	1521799	93.99	1.72	d__Bacteria	p__Bacillota	c__Bacilli	o__RFN20	f__CAG-826	g__Enteromonas	s__Enteromonas sp900316365	16	0.369483	0.107748	0.708082	0.19693	15	338.435	0.0338915	0.0135956	0.0222707
MAG_167	MQ	2684726	81.24	1.91	d__Bacteria	p__Bacteroidota	c__Bacteroidia	o__Bacteroidales	f__Bacteroidaceae	g__Prevotella	s__Prevotella sp900318795	15	0.357049	0.167351	0.685819	0.31398	15	4070.25	0.407617	0.190719	0.151828
MAG_122	MQ	2767978	85.75	3.19	d__Bacteria	p__Bacteroidota	c__Bacteroidia	o__Bacteroidales	f__Bacteroidaceae	g__UBA4334	s__UBA4334 sp902786925	16	0.354953	0.0912486	0.681859	0.173075	15	1455.59	0.145765	0.0557341	0.0526611
MAG_101	MQ	3309122	88.53	0.52	d__Bacteria	p__Bacillota_A	c__Clostridia	o__Lachnospirales	f__Lachnospiraceae	g__Butyrivibrio	s__Butyrivibrio hungatei_B	16	0.350651	0.219379	0.670524	0.41736	15	691.13	0.0692171	0.0356187	0.0209171
MAG_421	MQ	1889934	50.49	0.38	d__Bacteria	p__Bacillota_A	c__Clostridia	o__Christensenellales	f__CAG-74	g__UBA2862	s__UBA2862 sp900318045	16	0.350109	0.0853795	0.674738	0.17302	15	6312.95	0.632228	0.155565	0.334524
MAG_58	HQ	2494665	93.7	0.63	d__Bacteria	p__Bacillota_A	c__Clostridia	o__Lachnospirales	f__Lachnospiraceae	g__CAG-791	s__CAG-791 sp902801415	16	0.34913	0.138577	0.666866	0.24854	15	8399.48	0.841244	0.281944	0.337217
MAG_225	MQ	2492891	74.59	4.17	d__Bacteria	p__Bacteroidota	c__Bacteroidia	o__Bacteroidales	f__Bacteroidaceae	g__Prevotella		16	0.347271	0.186356	0.662105	0.334731	15	2817.73	0.282187	0.0811377	0.113197
MAG_402	MQ	1782325	52.63	1.64	d__Bacteria	p__Bacteroidota	c__Bacteroidia	o__Bacteroidales	f__Bacteroidaceae	g__Prevotella	s__Prevotella sp900110085	16	0.345613	0.104343	0.665843	0.207727	15	1689.48	0.169193	0.0419695	0.0949284
MAG_11	MQ	2453657	99.32	2.25	d__Archaea	p__Methanobacteriota	c__Methanobacteria	o__Methanobacteriales	f__Methanobacteriaceae	g__Methanobrevibacter_A	s__Methanobrevibacter_A sp902764455	16	0.344827	0.182879	0.665404	0.358809	15	3799.35	0.380453	0.236392	0.155055
MAG_78	HQ	1587851	91.95	0.13	d__Bacteria	p__Actinomycetota	c__Actinomycetia	o__Actinomycetales	f__Bifidobacteriaceae	g__RUG039	s__RUG039 sp900314875	12	0.344049	0.342584	0.656138	0.646914	15	1858.09	0.186037	0.211011	0.117163
MAG_407	MQ	1821846	52.25	0.45	d__Bacteria	p__Actinomycetota	c__Coriobacteriia	o__Coriobacteriales	f__Atopobiaceae	g__RUG440		16	0.341619	0.119398	0.655066	0.218611	15	11958.5	1.19769	0.343087	0.657407
MAG_171	MQ	2727658	81.04	3.07	d__Bacteria	p__Bacteroidota	c__Bacteroidia	o__Bacteroidales	f__Bacteroidaceae	g__Prevotella	s__Prevotella sp902788605	16	0.329547	0.135343	0.632044	0.256894	15	2032.71	0.203562	0.0737556	0.0746289
MAG_268	MQ	2843430	68.35	4.31	d__Bacteria	p__Bacteroidota	c__Bacteroidia	o__Bacteroidales	f__Bacteroidaceae	g__Prevotella	s__Prevotella sp902765585	12	0.328108	0.280144	0.640367	0.547157	15	5312.25	0.53203	0.389947	0.187109
MAG_40	HQ	2910053	95.78	0.34	d__Bacteria	p__Bacteroidota	c__Bacteroidia	o__Bacteroidales	f__Bacteroidaceae	g__Prevotella		16	0.324878	0.126187	0.624453	0.241445	15	2398.42	0.240177	0.10214	0.0825336
MAG_99	MQ	3056274	88.79	1.3	d__Bacteria	p__Fibrobacterota	c__Fibrobacteria	o__Fibrobacterales	f__Fibrobacteraceae	g__Fibrobacter	s__Fibrobacter succinogenes_A	16	0.318176	0.189613	0.612014	0.3677	15	634.055	0.063499	0.0403215	0.0207766
MAG_195	MQ	2419877	77.83	7.7	d__Bacteria	p__Bacteroidota	c__Bacteroidia	o__Bacteroidales	f__Bacteroidaceae	g__Prevotella		16	0.314751	0.0662739	0.605709	0.130903	15	2492.5	0.24961	0.0518536	0.10315
MAG_252	MQ	2627803	70.75	3.29	d__Bacteria	p__Bacteroidota	c__Bacteroidia	o__Bacteroidales	f__Bacteroidaceae	g__Prevotella	s__Prevotella sp900314985	16	0.305214	0.100215	0.583295	0.178563	15	2162.63	0.216573	0.0668674	0.0824158
MAG_358	MQ	2433253	58.41	8.73	d__Bacteria	p__Fibrobacterota	c__Fibrobacteria	o__Fibrobacterales	f__Fibrobacteraceae	g__Fibrobacter		16	0.297438	0.104803	0.570462	0.198506	15	490.391	0.0491032	0.0322228	0.0201801
MAG_25	HQ	3704995	97.75	0.42	d__Bacteria	p__Bacillota_A	c__Clostridia	o__Lachnospirales	f__Lachnospiraceae	g__CAG-791	s__CAG-791 sp002358875	15	0.290743	0.267776	0.554729	0.500395	15	11527.6	1.15435	0.819539	0.311567
MAG_100	MQ	2745705	88.73	1.12	d__Bacteria	p__Bacteroidota	c__Bacteroidia	o__Bacteroidales	f__Bacteroidaceae	g__Prevotella	s__Prevotella sp902800585	16	0.282834	0.19031	0.54454	0.367431	15	835.003	0.0836166	0.0499566	0.0304536
MAG_30	HQ	2792311	96.81	2.3	d__Bacteria	p__Bacteroidota	c__Bacteroidia	o__Bacteroidales	f__Bacteroidaceae	g__Prevotella	s__Prevotella sp900110895	15	0.277415	0.19136	0.535063	0.372011	15	644.369	0.0645384	0.0320405	0.0231129
MAG_401	MQ	1954882	52.8	5.66	d__Bacteria	p__Bacteroidota	c__Bacteroidia	o__Bacteroidales	f__Bacteroidaceae	g__Prevotella	s__Prevotella sp900319715	16	0.275854	0.0708716	0.530314	0.137467	15	1554.89	0.155722	0.0265145	0.0796578
MAG_200	MQ	2470086	77.14	1.14	d__Bacteria	p__Bacteroidota	c__Bacteroidia	o__Bacteroidales	f__Bacteroidaceae	g__UBA4334	s__UBA4334 sp900316505	16	0.269943	0.067353	0.519851	0.135296	15	1764.47	0.176711	0.0303124	0.0715403
MAG_9	MQ	2438666	99.74	4.27	d__Archaea	p__Methanobacteriota	c__Methanobacteria	o__Methanobacteriales	f__Methanobacteriaceae	g__Methanobrevibacter_A		16	0.26787	0.102398	0.516396	0.196506	15	4455.71	0.446261	0.147778	0.182994
MAG_12	HQ	2347133	99.12	0.23	d__Bacteria	p__Bacteroidota	c__Bacteroidia	o__Bacteroidales	f__UBA932	g__Cryptobacteroides	s__Cryptobacteroides sp900167925	16	0.255334	0.121925	0.489017	0.231556	15	748.026	0.0749194	0.0442196	0.0319195
MAG_177	MQ	2644342	80.1	5.65	d__Bacteria	p__Bacillota_A	c__Clostridia	o__Christensenellales	f__CAG-74	g__RUG740	s__RUG740 sp902764875	16	0.251337	0.0433143	0.48335	0.0856588	15	3004.78	0.300917	0.0425625	0.113797
MAG_231	MQ	2636999	73.44	0.8	d__Bacteria	p__Bacteroidota	c__Bacteroidia	o__Bacteroidales	f__Bacteroidaceae	g__Prevotella	s__Prevotella sp016286575	16	0.248549	0.140932	0.479792	0.274097	15	1293.85	0.12957	0.0692472	0.0491354
MAG_305	MQ	2468504	64.46	1.7	d__Bacteria	p__Fibrobacterota	c__Fibrobacteria	o__Fibrobacterales	f__Fibrobacteraceae	g__Fibrobacter	s__Fibrobacter sp900215325	16	0.244901	0.144814	0.473249	0.284101	15	792.381	0.0793423	0.0524577	0.0321419
MAG_55	HQ	2323826	93.76	0.15	d__Bacteria	p__Bacteroidota	c__Bacteroidia	o__Bacteroidales	f__UBA932	g__Cryptobacteroides	s__Cryptobacteroides sp900317925	16	0.243794	0.0753551	0.469807	0.146335	15	1294.52	0.129644	0.0476259	0.0557889
MAG_217	MQ	3324054	75.17	0.26	d__Bacteria	p__Bacteroidota	c__Bacteroidia	o__Bacteroidales	f__Bacteroidaceae	g__Prevotella		7	0.24355	0.41372	0.478336	0.814326	15	5173.26	0.518021	0.774941	0.15584
MAG_108	MQ	1544237	87.73	0.22	d__Bacteria	p__Bacillota_A	c__Clostridia	o__Oscillospirales	f__Oscillospiraceae	g__UBA2922	s__UBA2922 sp902802565	16	0.237759	0.0833908	0.454931	0.152125	15	755.197	0.0756379	0.0221227	0.0489807
MAG_178	MQ	1836674	80.06	1.57	d__Bacteria	p__Bacillota	c__Bacilli	o__RFN20	f__CAG-288	g__Enterosoma	s__Enterosoma sp900313465	16	0.236971	0.115359	0.453305	0.213916	15	982.784	0.0984125	0.0422598	0.0535819
MAG_223	MQ	2148540	74.7	1.11	d__Bacteria	p__Bacteroidota	c__Bacteroidia	o__Bacteroidales	f__Bacteroidaceae	g__Prevotella	s__Prevotella sp900115435	16	0.236877	0.127815	0.457075	0.250231	15	838.366	0.0839591	0.0414298	0.0390773
MAG_144	MQ	2382069	83.63	4.89	d__Bacteria	p__Bacteroidota	c__Bacteroidia	o__Bacteroidales	f__Bacteroidaceae	g__Prevotella	s__Prevotella sp900315775	15	0.235568	0.103927	0.454518	0.201465	15	834.463	0.0835707	0.0314224	0.0350832
MAG_83	HQ	2447217	91.29	0.72	d__Archaea	p__Methanobacteriota	c__Methanobacteria	o__Methanobacteriales	f__Methanobacteriaceae	g__Methanosphaera		16	0.232286	0.091614	0.447559	0.178429	15	6582.7	0.6592	0.357611	0.269367
MAG_320	MQ	1812293	62.74	4.72	d__Bacteria	p__Bacteroidota	c__Bacteroidia	o__Bacteroidales	f__Bacteroidaceae	g__UBA4372	s__UBA4372 sp902784475	16	0.227016	0.201725	0.442242	0.398041	15	1284.35	0.128636	0.0912669	0.0709794
MAG_35	HQ	1691334	96.44	2.54	d__Bacteria	p__Bacillota_A	c__Clostridia	o__Oscillospirales	f__Acutalibacteraceae	g__UBA1227	s__UBA1227 sp002309175	16	0.224955	0.116646	0.43355	0.22594	15	410.376	0.0411002	0.0125053	0.0243004
MAG_236	MQ	2888486	72.86	1.09	d__Bacteria	p__Bacteroidota	c__Bacteroidia	o__Bacteroidales	f__Bacteroidaceae	g__Prevotella		16	0.218607	0.100104	0.420307	0.190852	15	2344.83	0.234828	0.0780069	0.081298
MAG_359	MQ	2456278	58.38	0.07	d__Bacteria	p__Bacteroidota	c__Bacteroidia	o__Bacteroidales	f__Bacteroidaceae	g__Prevotella		16	0.217762	0.0376099	0.419437	0.0774696	15	3589.46	0.359479	0.0598058	0.146351
MAG_389	MQ	1806780	55.33	2.78	d__Bacteria	p__Pseudomonadota	c__Gammaproteobacteria	o__Burkholderiales	f__Burkholderiaceae_A	g__Duodenibacillus	s__Duodenibacillus sp900315045	16	0.214044	0.0907973	0.41435	0.180615	15	167.174	0.0167398	0.0100958	0.00926501
MAG_314	MQ	2460669	63.63	3.55	d__Bacteria	p__Actinomycetota	c__Coriobacteriia	o__Coriobacteriales	f__Atopobiaceae	g__RUG440		16	0.210878	0.0566209	0.405658	0.111436	15	10356.3	1.03719	0.236146	0.421506
MAG_18	MQ	2311220	98.62	0.68	d__Archaea	p__Methanobacteriota	c__Methanobacteria	o__Methanobacteriales	f__Methanobacteriaceae	g__Methanobrevibacter_A	s__Methanobrevibacter_A sp902789505	14	0.20655	0.19283	0.397152	0.373719	15	3939.56	0.394477	0.414189	0.170679
MAG_74	MQ	2543770	92.41	2.56	d__Bacteria	p__Actinomycetota	c__Coriobacteriia	o__Coriobacteriales	f__Atopobiaceae	g__RUG440		16	0.203391	0.0778482	0.38848	0.139352	15	6146.58	0.615584	0.206033	0.241997
MAG_6	HQ	3830396	99.97	2.84	d__Bacteria	p__Bacteroidota	c__Bacteroidia	o__Bacteroidales	f__Bacteroidaceae	g__Ga6A1	s__Ga6A1 sp900102385	16	0.19688	0.0726634	0.376506	0.133159	15	2691.25	0.269504	0.121453	0.0703593
MAG_48	HQ	2176552	94.07	0.58	d__Archaea	p__Methanobacteriota	c__Methanobacteria	o__Methanobacteriales	f__Methanobacteriaceae	g__Methanosphaera	s__Methanosphaera sp016282985	9	0.191461	0.191206	0.369697	0.365008	15	5724.01	0.573301	0.341403	0.263399
MAG_304	MQ	1639926	64.62	4	d__Bacteria	p__Bacteroidota	c__Bacteroidia	o__Bacteroidales	f__Paludibacteraceae	g__RF16	s__RF16 sp900319035	16	0.189151	0.120849	0.36485	0.236745	15	1870.4	0.187295	0.143542	0.114209
MAG_113	MQ	3362495	86.72	8.45	d__Bacteria	p__Bacillota_A	c__Clostridia	o__Lachnospirales	f__Lachnospiraceae	g__CAG-791		16	0.185028	0.107545	0.353765	0.198025	15	14602.6	1.46255	0.619454	0.434959
MAG_396	MQ	1216257	53.64	0	d__Bacteria	p__Bacillota_A	c__Clostridia	o__Christensenellales	f__CAG-74	g__RUG740		16	0.1848	0.0629879	0.356824	0.126551	15	1210.71	0.12125	0.03304	0.099691
MAG_295	MQ	2581777	65.64	5.26	d__Bacteria	p__Fibrobacterota	c__Fibrobacteria	o__Fibrobacterales	f__Fibrobacteraceae	g__Fibrobacter		14	0.181779	0.14233	0.34929	0.275601	15	599.089	0.0599986	0.0319549	0.0232393
MAG_331	MQ	2971768	61.38	1.9	d__Bacteria	p__Bacteroidota	c__Bacteroidia	o__Bacteroidales	f__Bacteroidaceae	g__Prevotella	s__Prevotella sp900318815	14	0.180753	0.112104	0.35152	0.219054	15	8903.57	0.891702	0.496125	0.300058
MAG_69	HQ	2408330	92.91	0.14	d__Bacteria	p__Bacteroidota	c__Bacteroidia	o__Bacteroidales	f__UBA932	g__Cryptobacteroides		16	0.180594	0.107321	0.345412	0.198109	15	2188.25	0.219175	0.123755	0.0910069
MAG_146	MQ	2974085	83.51	4.09	d__Bacteria	p__Bacillota_A	c__Clostridia	o__Oscillospirales	f__Ruminococcaceae	g__Ruminococcus		14	0.179317	0.16465	0.347229	0.316496	15	2628.84	0.2633	0.166514	0.0885314
MAG_52	HQ	1719560	93.86	0.14	d__Bacteria	p__Bacillota_A	c__Clostridia	o__Peptostreptococcales	f__Anaerovoracaceae	g__UBA3738	s__UBA3738 sp902803725	16	0.179024	0.0648884	0.341777	0.11724	15	2543.36	0.254719	0.0689006	0.14813
MAG_16	HQ	3325527	98.76	3.55	d__Bacteria	p__Bacteroidota	c__Bacteroidia	o__Bacteroidales	f__WCHB1-69	g__F23-D06		6	0.178386	0.41923	0.332903	0.762133	15	634.336	0.0635202	0.0729751	0.0191008
MAG_284	MQ	1878271	66.91	1.09	d__Bacteria	p__Bacillota_A	c__Clostridia	o__Christensenellales	f__CAG-74	g__RUG740	s__RUG740 sp900315315	16	0.176765	0.0486593	0.340423	0.0966358	15	2103.85	0.210693	0.0449861	0.112174
MAG_112	MQ	1820265	86.83	2.34	d__Archaea	p__Methanobacteriota	c__Methanobacteria	o__Methanobacteriales	f__Methanobacteriaceae	g__Methanobrevibacter_A	s__Methanobrevibacter_A thaueri	16	0.175165	0.185705	0.338481	0.364354	15	1853.59	0.18565	0.111239	0.101991
MAG_197	MQ	2345692	77.63	0.05	d__Bacteria	p__Bacteroidota	c__Bacteroidia	o__Bacteroidales	f__Bacteroidaceae	g__Prevotella	s__Prevotella sp900314935	16	0.175079	0.0789309	0.336755	0.152599	15	1622.51	0.162513	0.0776097	0.0692814
MAG_224	MQ	2414983	74.65	4.74	d__Bacteria	p__Fibrobacterota	c__Fibrobacteria	o__Fibrobacterales	f__Fibrobacteraceae	g__Fibrobacter	s__Fibrobacter sp001603905	16	0.174029	0.0483585	0.333631	0.0892759	15	556.407	0.0557148	0.0332463	0.0230705
MAG_208	MQ	2610361	76.07	0.03	d__Bacteria	p__Bacteroidota	c__Bacteroidia	o__Bacteroidales	f__Bacteroidaceae	g__Prevotella	s__Prevotella brevis	16	0.171385	0.0556908	0.330425	0.111731	15	756.778	0.0757873	0.0192633	0.0290333
MAG_190	MQ	1781635	78.7	0.29	d__Bacteria	p__Bacillota_A	c__Clostridia	o__Oscillospirales	f__Acutalibacteraceae	g__RUG420	s__RUG420 sp900317985	16	0.170388	0.0739737	0.326416	0.139166	15	482.168	0.0482922	0.0167473	0.0271055
MAG_4	MQ	2070978	100	4.47	d__Bacteria	p__Bacteroidota	c__Bacteroidia	o__Bacteroidales	f__Paludibacteraceae	g__RF16	s__RF16 sp902784585	14	0.169519	0.217384	0.323998	0.415464	15	1945.47	0.194812	0.130607	0.0940678
MAG_267	MQ	2404865	68.35	3.52	d__Bacteria	p__Bacteroidota	c__Bacteroidia	o__Bacteroidales	f__Bacteroidaceae	g__Prevotella	s__Prevotella sp905236755	16	0.169385	0.162246	0.323915	0.307705	15	241.83	0.0242176	0.0188344	0.0100702
MAG_415	MQ	2099854	51.09	0.22	d__Bacteria	p__Bacteroidota	c__Bacteroidia	o__Bacteroidales	f__Bacteroidaceae	g__Prevotella		16	0.168371	0.0735888	0.325769	0.149072	15	1166.63	0.116838	0.0284258	0.0556412
MAG_410	MQ	2142810	51.62	2.13	d__Bacteria	p__Bacteroidota	c__Bacteroidia	o__Bacteroidales	f__Bacteroidaceae	g__Prevotella	s__Prevotella sp902798615	16	0.167884	0.0747637	0.32082	0.136346	15	1782.57	0.178517	0.0792356	0.0833097
MAG_8	HQ	3205896	99.83	4.01	d__Bacteria	p__Bacillota_A	c__Clostridia	o__Lachnospirales	f__Lachnospiraceae	g__NK4A136	s__NK4A136 sp000421045	16	0.166535	0.0430312	0.31958	0.0810686	15	233.895	0.0234236	0.0081299	0.00730642
MAG_164	MQ	2367820	82.18	0.64	d__Bacteria	p__Bacteroidota	c__Bacteroidia	o__Bacteroidales	f__Bacteroidaceae	g__UBA1179	s__UBA1179 sp900319225	16	0.165989	0.0581384	0.320439	0.115594	15	907.265	0.0908625	0.0216758	0.0383739
MAG_326	MQ	1957581	62.03	8.03	d__Bacteria	p__Bacillota_A	c__Clostridia	o__Saccharofermentanales	f__Saccharofermentanaceae	g__Saccharofermentans	s__Saccharofermentans sp902782125	16	0.164563	0.0433152	0.315413	0.0801618	15	395.983	0.0396586	0.00917278	0.020259
MAG_235	MQ	2477248	72.91	0.06	d__Bacteria	p__Bacteroidota	c__Bacteroidia	o__Bacteroidales	f__Bacteroidaceae	g__Prevotella	s__Prevotella sp902799975	16	0.161663	0.0741481	0.309885	0.140522	15	1422.31	0.142423	0.0609946	0.0574925
MAG_385	MQ	1090525	55.88	0.15	d__Bacteria	p__Bacillota_A	c__Clostridia	o__Lachnospirales	f__Lachnospiraceae	g__CAG-791		16	0.159698	0.0705875	0.304028	0.125378	15	2009.74	0.201282	0.0599094	0.184573
MAG_181	MQ	3215729	79.85	1.88	d__Bacteria	p__Bacteroidota	c__Bacteroidia	o__Bacteroidales	f__Bacteroidaceae	g__Prevotella		16	0.157798	0.0649489	0.305366	0.129183	15	2527.88	0.253151	0.0895808	0.0787228
MAG_19	HQ	2669788	98.61	4.67	d__Bacteria	p__Bacillota_A	c__Clostridia	o__Saccharofermentanales	f__Saccharofermentanaceae	g__Saccharofermentans	s__Saccharofermentans sp015069205	16	0.156868	0.0496611	0.300505	0.0917909	15	876.473	0.087781	0.0287666	0.0328794
MAG_174	MQ	2594913	80.38	8.99	d__Archaea	p__Methanobacteriota	c__Methanobacteria	o__Methanobacteriales	f__Methanobacteriaceae	g__Methanobrevibacter_A	s__Methanobrevibacter_A sp902794475	15	0.153677	0.0753369	0.296615	0.146103	15	11649.7	1.16658	0.693776	0.449564
MAG_310	MQ	2219767	63.89	0.08	d__Bacteria	p__Bacteroidota	c__Bacteroidia	o__Bacteroidales	f__Bacteroidaceae	g__Prevotella		16	0.153422	0.0524503	0.294644	0.0999008	15	969.071	0.0970461	0.0288467	0.043719
MAG_14	HQ	3785315	98.89	0.12	d__Bacteria	p__Bacillota_A	c__Clostridia	o__Lachnospirales	f__Lachnospiraceae	g__Butyrivibrio	s__Butyrivibrio sp000621565	16	0.153116	0.130023	0.294243	0.250044	15	445.885	0.0446527	0.0532436	0.0117963
MAG_336	MQ	1494058	60.56	0.97	d__Archaea	p__Methanobacteriota	c__Methanobacteria	o__Methanobacteriales	f__Methanobacteriaceae	g__Methanobrevibacter_A		15	0.153075	0.089429	0.293274	0.167678	15	660.24	0.0661177	0.0414594	0.0442538
MAG_322	MQ	2026579	62.48	0.1	d__Bacteria	p__Bacteroidota	c__Bacteroidia	o__Bacteroidales	f__Muribaculaceae	g__Sodaliphilus	s__Sodaliphilus sp900317325	15	0.153018	0.0716064	0.294382	0.136527	15	775.038	0.0776272	0.0356925	0.0383045
MAG_276	MQ	2764697	67.49	5.65	d__Bacteria	p__Fibrobacterota	c__Fibrobacteria	o__Fibrobacterales	f__Fibrobacteraceae	g__Fibrobacter		16	0.151891	0.107279	0.293406	0.210073	15	720.698	0.072174	0.0364824	0.0261056
MAG_189	MQ	2069163	78.71	7.57	d__Bacteria	p__Bacillota_A	c__Clostridia	o__Oscillospirales	f__Oscillospiraceae	g__Limivicinus	s__Limivicinus sp900321275	16	0.151655	0.0603513	0.293604	0.12258	15	8124.01	0.813596	0.260791	0.3932
MAG_161	MQ	2695797	82.38	0.25	d__Bacteria	p__Bacillota_A	c__Clostridia	o__Lachnospirales	f__Lachnospiraceae	g__NK4A136	s__NK4A136 sp900102065	16	0.151354	0.0530867	0.29028	0.100888	15	248.976	0.0249339	0.0103273	0.00924917
MAG_134	MQ	2744143	85.09	0.15	d__Bacteria	p__Bacteroidota	c__Bacteroidia	o__Bacteroidales	f__Bacteroidaceae	g__Prevotella	s__Prevotella sp902769805	16	0.151244	0.0749784	0.290455	0.144399	15	689.341	0.0690355	0.0296747	0.0251574
MAG_155	MQ	1669004	83.04	0	d__Archaea	p__Thermoplasmatota	c__Thermoplasmata	o__Methanomassiliicoccales	f__Methanomethylophilaceae	g__Methanomethylophilus	s__Methanomethylophilus sp902787415	14	0.150806	0.0772672	0.289694	0.147881	15	713.722	0.0714655	0.0672527	0.0428192
MAG_79	HQ	2195652	91.77	3.53	d__Bacteria	p__UBA3054	c__UBA3054	o__UBA3054	f__UBA3054	g__UBA3054	s__UBA3054 sp002366995	16	0.150523	0.0597561	0.289381	0.114564	15	363.211	0.0363764	0.00931255	0.0165675
MAG_131	MQ	2621688	85.21	0.54	d__Bacteria	p__Bacillota_A	c__Clostridia	o__Oscillospirales	f__Oscillospiraceae	g__Limivicinus		16	0.150058	0.0572611	0.287599	0.105363	15	3416.15	0.34214	0.111088	0.130504
MAG_250	MQ	2436169	71.46	7.06	d__Bacteria	p__Bacteroidota	c__Bacteroidia	o__Bacteroidales	f__UBA932	g__Cryptobacteroides		16	0.149585	0.0733717	0.288581	0.143767	15	1977.95	0.198114	0.103555	0.0813219
MAG_318	MQ	1982882	63	0.31	d__Bacteria	p__Bacteroidota	c__Bacteroidia	o__Bacteroidales	f__Bacteroidaceae	g__Prevotella	s__Prevotella sp900119285	16	0.149149	0.0684416	0.286439	0.132018	15	611.155	0.0612056	0.025064	0.030867
MAG_303	MQ	2245857	64.83	5.64	d__Bacteria	p__Fibrobacterota	c__Fibrobacteria	o__Fibrobacterales	f__Fibrobacteraceae	g__Fibrobacter	s__Fibrobacter sp017530965	16	0.148231	0.124294	0.286779	0.241759	15	482.279	0.0482958	0.0232647	0.0215044
MAG_299	MQ	2053669	65.05	1.6	d__Bacteria	p__Bacteroidota	c__Bacteroidia	o__Bacteroidales	f__Bacteroidaceae	g__Prevotella		14	0.147974	0.119725	0.288523	0.23773	15	1146.74	0.114842	0.041353	0.0559202
MAG_218	MQ	1943045	75.14	1.92	d__Bacteria	p__Bacteroidota	c__Bacteroidia	o__Bacteroidales	f__Paludibacteraceae	g__RF16		16	0.147156	0.123629	0.28525	0.245003	15	745.363	0.0746427	0.0428294	0.0384153
MAG_124	MQ	2683313	85.65	0.17	d__Bacteria	p__Bacteroidota	c__Bacteroidia	o__Bacteroidales	f__Bacteroidaceae	g__UBA2918	s__UBA2918 sp902783615	16	0.146421	0.0513929	0.282708	0.102245	15	1590.83	0.159327	0.0425223	0.059377
MAG_188	MQ	2301096	78.78	2.17	d__Bacteria	p__Bacillota_A	c__Clostridia	o__Lachnospirales	f__Lachnospiraceae	g__Eubacterium_Q	s__Eubacterium_Q sp002349225	16	0.144252	0.0860596	0.275434	0.162239	15	298.702	0.0299143	0.00985001	0.013
MAG_54	HQ	3783463	93.77	0.38	d__Bacteria	p__Bacteroidota	c__Bacteroidia	o__Bacteroidales	f__Bacteroidaceae	g__Prevotella	s__Prevotella sp900316285	16	0.140191	0.0429533	0.268698	0.0795446	15	1939.26	0.194225	0.0636888	0.0513354
MAG_31	HQ	1850891	96.74	0.12	d__Bacteria	p__Bacillota_A	c__Clostridia	o__Peptostreptococcales	f__Anaerovoracaceae	g__UBA3738		16	0.138882	0.0432998	0.266494	0.0815351	15	3062.14	0.306692	0.0771539	0.1657
MAG_128	MQ	2240615	85.43	0.95	d__Bacteria	p__Bacillota_A	c__Clostridia	o__Lachnospirales	f__Lachnospiraceae	g__NK4A136	s__NK4A136 sp000687675	16	0.137313	0.0530339	0.261912	0.0949177	15	183.711	0.0183957	0.0110121	0.00821013
MAG_77	MQ	2417902	91.97	0.61	d__Archaea	p__Methanobacteriota	c__Methanobacteria	o__Methanobacteriales	f__Methanobacteriaceae	g__Methanobrevibacter		13	0.136822	0.118058	0.264232	0.227287	15	1997.14	0.200018	0.107226	0.0827238
MAG_380	MQ	1785784	56.4	0.36	d__Bacteria	p__Bacteroidota	c__Bacteroidia	o__Bacteroidales	f__Bacteroidaceae	g__Prevotella	s__Prevotella sp902799655	16	0.133887	0.0893374	0.26048	0.180036	15	819.83	0.0821043	0.0279676	0.0459766
MAG_238	MQ	1996954	72.54	0.56	d__Bacteria	p__Bacteroidota	c__Bacteroidia	o__Bacteroidales	f__Muribaculaceae	g__Sodaliphilus	s__Sodaliphilus sp900318535	16	0.133218	0.0554413	0.255349	0.106062	15	1543.18	0.154559	0.0849173	0.0773975
MAG_88	HQ	3190791	90.55	2.13	d__Bacteria	p__Bacteroidota	c__Bacteroidia	o__Bacteroidales	f__Muribaculaceae	g__Sodaliphilus	s__Sodaliphilus sp902776435	16	0.132839	0.0752954	0.254227	0.141301	15	2438.06	0.244184	0.13012	0.0765279
MAG_414	MQ	1866459	51.11	5.3	d__Bacteria	p__Bacteroidota	c__Bacteroidia	o__Bacteroidales	f__Bacteroidaceae	g__Prevotella	s__Prevotella sp902776935	16	0.131506	0.122422	0.251774	0.224713	15	1135	0.113664	0.0600961	0.060898
MAG_334	MQ	2737725	60.9	1.85	d__Bacteria	p__Fibrobacterota	c__Fibrobacteria	o__Fibrobacterales	f__Fibrobacteraceae	g__Fibrobacter	s__Fibrobacter succinogenes_H	11	0.130771	0.149762	0.249572	0.287018	15	281.239	0.028164	0.023413	0.0102874
MAG_424	MQ	1307971	50.09	0.01	d__Bacteria	p__Bacteroidota	c__Bacteroidia	o__Bacteroidales	f__Paludibacteraceae	g__RF16	s__RF16 sp900321775	16	0.130606	0.0508631	0.253218	0.103373	15	450.5	0.0451199	0.0131117	0.0344961
MAG_140	MQ	2555203	84.12	5.94	d__Bacteria	p__Bacillota_A	c__Clostridia	o__Lachnospirales	f__Lachnospiraceae	g__UBA1066	s__UBA1066 sp902776305	16	0.130327	0.0594641	0.251008	0.1167	15	10132.5	1.01486	0.499354	0.397174
MAG_37	HQ	1937665	96.28	3.84	d__Bacteria	p__Bacillota	c__Bacilli	o__Lactobacillales	f__Lactobacillaceae	g__Pediococcus	s__Pediococcus pentosaceus	16	0.129726	0.0479057	0.249843	0.092224	15	794.687	0.079585	0.0280206	0.0410726
MAG_383	MQ	2563949	55.98	5.55	d__Bacteria	p__Bacteroidota	c__Bacteroidia	o__Bacteroidales	f__Bacteroidaceae	g__Prevotella		16	0.129611	0.0472823	0.250464	0.0955332	15	1009.24	0.101075	0.0260199	0.0394215
MAG_316	MQ	1983885	63.24	0.3	d__Bacteria	p__Bacteroidota	c__Bacteroidia	o__Bacteroidales	f__Bacteroidaceae	g__Prevotella	s__Prevotella sp902775975	15	0.129515	0.072831	0.250253	0.141768	15	1017.55	0.101908	0.0459124	0.0513677
MAG_301	MQ	1768156	64.89	1.8	d__Bacteria	p__Bacteroidota	c__Bacteroidia	o__Bacteroidales	f__Bacteroidaceae	g__UBA1179	s__UBA1179 sp902760965	16	0.128449	0.0445543	0.248182	0.0898335	15	645.307	0.064627	0.0183517	0.0365505
MAG_147	MQ	2762032	83.45	7.01	d__Bacteria	p__Bacteroidota	c__Bacteroidia	o__Bacteroidales	f__Bacteroidaceae	g__Prevotella	s__Prevotella sp902760345	16	0.128414	0.0717213	0.245567	0.133513	15	1313.93	0.131576	0.0583329	0.0476372
MAG_93	MQ	1809802	89.99	0.21	d__Bacteria	p__Bacillota_A	c__Clostridia	o__Oscillospirales	f__CAG-272	g__CAG-841	s__CAG-841 sp902791785	16	0.12704	0.037008	0.245036	0.074989	15	376.995	0.0377573	0.0087168	0.0208627
MAG_390	MQ	1575598	55.25	0.21	d__Bacteria	p__Bacteroidota	c__Bacteroidia	o__Bacteroidales	f__Paludibacteraceae	g__RF16	s__RF16 sp900321775	15	0.126841	0.054593	0.246239	0.110276	15	544.788	0.0545635	0.0159858	0.0346303
MAG_106	MQ	2135286	87.89	4.6	d__Archaea	p__Methanobacteriota	c__Methanobacteria	o__Methanobacteriales	f__Methanobacteriaceae	g__Methanobrevibacter	s__Methanobrevibacter sp902774685	16	0.126645	0.061758	0.242794	0.118043	15	2096.4	0.209952	0.0762512	0.0983249
MAG_393	MQ	1296125	54	2.32	d__Bacteria	p__Bacteroidota	c__Bacteroidia	o__Bacteroidales	f__Bacteroidaceae	g__Prevotella		16	0.12394	0.0339625	0.238151	0.0641753	15	630.045	0.0630985	0.0128107	0.0486825
MAG_141	MQ	2570419	84.04	0.37	d__Bacteria	p__Bacteroidota	c__Bacteroidia	o__Bacteroidales	f__Bacteroidaceae	g__UBA6382	s__UBA6382 sp900318305	16	0.123032	0.0437725	0.236219	0.0803417	15	330.365	0.0330878	0.00931945	0.0128725
MAG_293	MQ	1446828	65.67	5.74	d__Bacteria	p__Bacillota_A	c__Clostridia	o__Lachnospirales	f__Lachnospiraceae	g__UBA1066		16	0.122755	0.0690761	0.235023	0.130495	15	8798.37	0.881234	0.459614	0.60908
MAG_59	HQ	3607129	93.64	4.15	d__Bacteria	p__Bacillota_A	c__Clostridia	o__Oscillospirales	f__Ruminococcaceae	g__HUN007	s__HUN007 sp017438745	16	0.121914	0.0673357	0.233826	0.123659	15	3058.72	0.30634	0.120704	0.0849262
MAG_166	MQ	2612827	81.5	0.47	d__Bacteria	p__Bacteroidota	c__Bacteroidia	o__Bacteroidales	f__Muribaculaceae	g__Sodaliphilus	s__Sodaliphilus sp016290325	15	0.119966	0.100639	0.22888	0.185875	15	727.902	0.072901	0.0416064	0.0279012
MAG_240	MQ	2299715	72.52	0.61	d__Bacteria	p__Bacteroidota	c__Bacteroidia	o__Bacteroidales	f__Bacteroidaceae	g__UBA2918	s__UBA2918 sp900313715	16	0.119454	0.0633927	0.231419	0.127616	15	1244.43	0.124621	0.0566761	0.0541897
MAG_64	MQ	2663765	93.29	0.77	d__Archaea	p__Methanobacteriota	c__Methanobacteria	o__Methanobacteriales	f__Methanobacteriaceae	g__Methanobrevibacter_A		8	0.119414	0.146829	0.23401	0.287941	15	973.634	0.097514	0.0749893	0.0366076
MAG_154	MQ	2955258	83.06	0.38	d__Bacteria	p__Bacteroidota	c__Bacteroidia	o__Bacteroidales	f__Bacteroidaceae	g__UBA1786	s__UBA1786 sp902797255	16	0.118587	0.065323	0.230053	0.131387	15	704.687	0.0705713	0.0237331	0.0238799
MAG_156	MQ	1631485	83.02	0.48	d__Archaea	p__Methanobacteriota	c__Methanobacteria	o__Methanobacteriales	f__Methanobacteriaceae	g__Methanobrevibacter_A		16	0.118445	0.0649177	0.225988	0.121489	15	4652.5	0.465945	0.187174	0.285596
MAG_237	MQ	2193277	72.82	0.14	d__Bacteria	p__Bacillota_A	c__Clostridia	o__Oscillospirales	f__Ruminococcaceae	g__Ruminococcus		16	0.117789	0.0529301	0.226447	0.102172	15	1387.7	0.138978	0.0457626	0.0633655
MAG_205	MQ	2490963	76.27	1.09	d__Bacteria	p__Bacteroidota	c__Bacteroidia	o__Bacteroidales	f__Bacteroidaceae	g__UBA4372	s__UBA4372 sp002494215	16	0.116856	0.06678	0.225437	0.130641	15	202.505	0.0202808	0.0103287	0.00814174
MAG_86	MQ	2611644	90.66	2.57	d__Archaea	p__Methanobacteriota	c__Methanobacteria	o__Methanobacteriales	f__Methanobacteriaceae	g__Methanobrevibacter_A	s__Methanobrevibacter_A sp900317865	11	0.115715	0.155129	0.222981	0.294262	15	625.84	0.0626858	0.061715	0.0240024
MAG_105	MQ	2761967	88.03	0.98	d__Bacteria	p__Spirochaetota	c__Spirochaetia	o__Treponematales	f__Treponemataceae	g__Treponema_D	s__Treponema_D sp002369025	16	0.115294	0.0539713	0.220134	0.0996371	15	408.707	0.0409251	0.0276059	0.0148174
MAG_66	HQ	2206043	93.19	3.76	d__Bacteria	p__Bacillota_A	c__Clostridia	o__Lachnospirales	f__Lachnospiraceae	g__UBA3766	s__UBA3766 sp016285575	16	0.114616	0.0430103	0.219913	0.0819751	15	108.913	0.0109076	0.00370454	0.0049444
MAG_212	MQ	2737980	75.53	1.22	d__Bacteria	p__Bacillota_A	c__Clostridia	o__Saccharofermentanales	f__Saccharofermentanaceae	g__Saccharofermentans	s__Saccharofermentans sp902764825	15	0.114463	0.0741886	0.219837	0.141441	15	458.219	0.0458928	0.0191327	0.0167616
MAG_388	MQ	1231339	55.57	0.27	d__Bacteria	p__Bacillota_A	c__Clostridia	o__Christensenellales	f__CAG-74	g__RUG740		16	0.114312	0.036046	0.220319	0.0711863	15	1178.04	0.117977	0.0243301	0.095812
MAG_371	MQ	1319621	56.82	0.09	d__Archaea	p__Methanobacteriota	c__Methanobacteria	o__Methanobacteriales	f__Methanobacteriaceae	g__Methanobrevibacter_A		14	0.11362	0.076869	0.220028	0.149378	15	542.349	0.0543111	0.0300662	0.0411566
MAG_366	MQ	1783732	57.55	0.71	d__Bacteria	p__Bacillota_A	c__Clostridia	o__Christensenellales	f__CAG-74	g__RUG740	s__RUG740 sp015056205	16	0.112941	0.0240074	0.21733	0.0480294	15	991.402	0.0992859	0.0167344	0.0556619
MAG_42	HQ	692805	95.38	0.29	d__Bacteria	p__Patescibacteria	c__Saccharimonadia	o__Saccharimonadales	f__Nanosyncoccaceae	g__UBA2834		16	0.112823	0.0679277	0.215762	0.128531	15	74.9361	0.00750505	0.00372806	0.0108328
MAG_375	MQ	1918297	56.7	0.39	d__Bacteria	p__Bacteroidota	c__Bacteroidia	o__Bacteroidales	f__Bacteroidaceae	g__Prevotella		16	0.11232	0.0452396	0.216457	0.0882186	15	986.394	0.0987833	0.0295221	0.0514953
MAG_5	HQ	3617040	99.97	0.3	d__Bacteria	p__Bacteroidota	c__Bacteroidia	o__Bacteroidales	f__Bacteroidaceae	g__Prevotella	s__Prevotella sp902762325	15	0.111439	0.0921236	0.21522	0.178225	15	583.725	0.0584695	0.0451525	0.016165
MAG_142	MQ	2486483	83.99	0.1	d__Bacteria	p__Bacillota_A	c__Clostridia	o__Christensenellales	f__CAG-74	g__RUG740	s__RUG740 sp900320755	16	0.110133	0.0421762	0.210681	0.078279	15	1555.7	0.155796	0.0332319	0.0626571
MAG_149	MQ	4050014	83.41	2.37	d__Bacteria	p__Bacteroidota	c__Bacteroidia	o__Bacteroidales	f__Bacteroidaceae	g__Prevotella		15	0.109716	0.0597719	0.212099	0.11813	15	1462.51	0.146468	0.062165	0.0361647
MAG_360	MQ	1597687	58.32	2.08	d__Bacteria	p__Bacillota_A	c__Clostridia	o__Oscillospirales	f__Oscillospiraceae	g__Limivicinus	s__Limivicinus sp017395085	16	0.108344	0.0361015	0.208438	0.0697456	15	1647.53	0.165014	0.0519732	0.103283
MAG_84	HQ	2143713	90.96	0.85	d__Bacteria	p__Actinomycetota	c__Coriobacteriia	o__Coriobacteriales	f__Eggerthellaceae	g__UBA9715	s__UBA9715 sp902779135	16	0.108139	0.0261529	0.207755	0.049971	15	1484.07	0.148637	0.0406852	0.0693363
MAG_24	HQ	2323627	97.8	0.99	d__Bacteria	p__Bacillota_A	c__Clostridia	o__Lachnospirales	f__Lachnospiraceae	g__RUG191	s__RUG191 sp900316395	16	0.106922	0.0328735	0.205849	0.0643297	15	1389.5	0.139159	0.0474619	0.0598885
MAG_148	MQ	2423549	83.44	2.18	d__Bacteria	p__Bacteroidota	c__Bacteroidia	o__Bacteroidales	f__Paludibacteraceae	g__RF16		15	0.106811	0.126633	0.204472	0.238231	15	1388.22	0.139021	0.111745	0.0573627
MAG_272	MQ	1776039	67.82	6.74	d__Bacteria	p__Bacteroidota	c__Bacteroidia	o__Bacteroidales	f__Paludibacteraceae	g__RF16		15	0.10614	0.0729829	0.202795	0.138651	15	752.709	0.075374	0.0542766	0.0424394
MAG_333	MQ	1481449	61.08	3.38	d__Archaea	p__Methanobacteriota	c__Methanobacteria	o__Methanobacteriales	f__Methanobacteriaceae	g__Methanobrevibacter_A		16	0.105265	0.0923027	0.202617	0.178143	15	1843.2	0.18459	0.0780613	0.124601
MAG_56	HQ	3309709	93.73	0.84	d__Bacteria	p__Bacteroidota	c__Bacteroidia	o__Bacteroidales	f__Bacteroidaceae	g__Prevotella	s__Prevotella sp900315095	15	0.10514	0.0642276	0.201485	0.121328	15	829.179	0.0830445	0.0404012	0.0250912
MAG_110	MQ	4019807	87.23	2.76	d__Bacteria	p__Bacteroidota	c__Bacteroidia	o__Bacteroidales	f__Bacteroidaceae	g__UBA4372		16	0.104751	0.0297239	0.201958	0.0592738	15	991.616	0.0993105	0.0165681	0.0247053
MAG_158	MQ	2430516	82.84	1.66	d__Bacteria	p__Bacillota_A	c__Clostridia	o__Oscillospirales	f__Ruminococcaceae	g__Ruminococcus	s__Ruminococcus sp900315975	15	0.103905	0.0957176	0.196575	0.175282	15	1980.97	0.19837	0.140092	0.0816164
MAG_186	MQ	1960536	79.36	3.08	d__Bacteria	p__Bacteroidota	c__Bacteroidia	o__Bacteroidales	f__Paludibacteraceae	g__RF16		12	0.103444	0.0978629	0.199081	0.186403	15	558.19	0.055898	0.0435677	0.0285116
MAG_192	MQ	2486486	78.53	0.31	d__Bacteria	p__Bacteroidota	c__Bacteroidia	o__Bacteroidales	f__Muribaculaceae	g__Sodaliphilus	s__Sodaliphilus sp900318345	16	0.10194	0.0538401	0.195156	0.102269	15	1058.57	0.106017	0.0461161	0.0426371
MAG_102	MQ	5287789	88.46	5.63	d__Bacteria	p__Verrucomicrobiota	c__Lentisphaeria	o__UBA1407	f__UBA1407	g__UBA1407	s__UBA1407 sp902776645	16	0.100934	0.0347322	0.19484	0.0702834	15	1210.49	0.121245	0.0521661	0.0229292
MAG_342	MQ	1983040	60.09	0.14	d__Bacteria	p__Bacillota_A	c__Clostridia	o__Christensenellales	f__CAG-74	g__RUG740	s__RUG740 sp017404985	16	0.0986349	0.020825	0.189929	0.0420285	15	1239.55	0.12414	0.0179192	0.062601
MAG_345	MQ	1628757	59.73	3.07	d__Bacteria	p__Bacteroidota	c__Bacteroidia	o__Bacteroidales	f__Paludibacteraceae	g__RF16		16	0.0981861	0.0465927	0.18986	0.0932077	15	723.248	0.0724278	0.0354693	0.0444682
MAG_386	MQ	1316391	55.7	0.2	d__Bacteria	p__Bacillota_A	c__Clostridia	o__Lachnospirales	f__Lachnospiraceae	g__RUG11977	s__RUG11977 sp902774525	16	0.0979044	0.0388909	0.18809	0.0750096	15	120.059	0.0120241	0.00348904	0.00913412
MAG_26	MQ	2717804	97.4	0.36	d__Bacteria	p__Bacillota_A	c__Clostridia	o__Lachnospirales	f__Lachnospiraceae	g__RUG306	s__RUG306 sp900313435	16	0.097108	0.0625677	0.184352	0.113278	15	434.908	0.0435506	0.0258211	0.0160242
MAG_273	MQ	2324536	67.65	6.07	d__Bacteria	p__Bacteroidota	c__Bacteroidia	o__Bacteroidales	f__Bacteroidaceae	g__Prevotella		10	0.0966086	0.119838	0.181948	0.222203	15	955.488	0.095679	0.086146	0.0411605
MAG_46	HQ	2857270	94.28	1	d__Bacteria	p__Bacillota_A	c__Clostridia	o__Oscillospirales	f__Ruminococcaceae	g__CAG-353	s__CAG-353 sp017394475	16	0.0965514	0.031326	0.185682	0.0599708	15	908.899	0.0910287	0.0328781	0.0318586
MAG_306	MQ	1472827	64.45	3.09	d__Archaea	p__Methanobacteriota	c__Methanobacteria	o__Methanobacteriales	f__Methanobacteriaceae	g__Methanobrevibacter_A		14	0.0961748	0.0625365	0.184495	0.118641	15	490.701	0.0491363	0.0370533	0.0333619
MAG_361	MQ	2131017	58.09	3.31	d__Bacteria	p__Bacteroidota	c__Bacteroidia	o__Bacteroidales	f__Bacteroidaceae	g__Prevotella		15	0.0960535	0.0734291	0.184413	0.135694	15	1724.93	0.172749	0.0551551	0.0810641
MAG_157	MQ	2631093	82.86	3.05	d__Bacteria	p__Bacteroidota	c__Bacteroidia	o__Bacteroidales	f__Bacteroidaceae	g__Prevotella	s__Prevotella sp024692385	16	0.0957598	0.046006	0.183671	0.0877437	15	864.183	0.0865446	0.0219883	0.032893
MAG_34	HQ	2297185	96.49	2.83	d__Bacteria	p__Bacillota_A	c__Clostridia	o__Oscillospirales	f__Ruminococcaceae	g__Ruminococcus_D	s__Ruminococcus_D sp000621805	14	0.0952268	0.0515745	0.184017	0.100989	15	389.063	0.0389663	0.0179921	0.0169626
MAG_259	MQ	2100604	69.57	0.25	d__Bacteria	p__Bacillota_A	c__Clostridia	o__Lachnospirales	f__Lachnospiraceae	g__Pseudobutyrivibrio		16	0.0949479	0.0332245	0.182438	0.0633386	15	281.497	0.0281901	0.013395	0.01342
MAG_143	MQ	2284150	83.91	2.11	d__Bacteria	p__Bacillota_A	c__Clostridia	o__Peptostreptococcales	f__Anaerovoracaceae	g__RUG099		16	0.0946761	0.0382716	0.182107	0.0739862	15	2006.48	0.200959	0.0446631	0.0879798
MAG_60	HQ	2807578	93.56	0.05	d__Bacteria	p__Bacillota_A	c__Clostridia	o__Lachnospirales	f__Lachnospiraceae	g__Pseudobutyrivibrio	s__Pseudobutyrivibrio sp900112855	16	0.0943869	0.0496954	0.1809	0.0939817	15	276.822	0.0277252	0.0188055	0.00987515
MAG_68	HQ	4157304	92.93	0.32	d__Bacteria	p__Actinomycetota	c__Coriobacteriia	o__Coriobacteriales	f__Atopobiaceae	g__RUG440		15	0.0938802	0.0715657	0.179368	0.13524	15	10144.6	1.01611	0.74973	0.244417
MAG_23	MQ	3613049	98	8.78	d__Bacteria	p__Bacillota_A	c__Clostridia	o__Lachnospirales	f__Lachnospiraceae	g__Eubacterium_Q	s__Eubacterium_Q sp902780985	13	0.0937547	0.0704293	0.180677	0.134284	15	532.722	0.0533549	0.0280146	0.0147673
MAG_159	MQ	2047117	82.8	0.53	d__Bacteria	p__Bacillota_C	c__Negativicutes	o__Selenomonadales	f__Selenomonadaceae	g__RUG12372	s__RUG12372 sp900321035	16	0.0933974	0.0275052	0.1795	0.0532647	15	292.336	0.0292752	0.00815294	0.0143007
MAG_87	HQ	2417112	90.64	0.26	d__Bacteria	p__Bacteroidota	c__Bacteroidia	o__Bacteroidales	f__UBA932	g__Bact-11	s__Bact-11 sp902778855	15	0.0932425	0.0592654	0.179836	0.112973	15	590.485	0.0591447	0.0432264	0.0244692
MAG_90	HQ	3067723	90.39	1.42	d__Bacteria	p__Bacteroidota	c__Bacteroidia	o__Bacteroidales	f__Muribaculaceae	g__Sodaliphilus	s__Sodaliphilus sp900318335	15	0.0930766	0.0655557	0.177166	0.118977	15	1516.34	0.151858	0.0500761	0.0495019
MAG_332	MQ	1924439	61.35	0.44	d__Bacteria	p__Bacteroidota	c__Bacteroidia	o__Bacteroidales	f__UBA932	g__Cryptobacteroides	s__Cryptobacteroides sp902798975	16	0.0906535	0.043163	0.17521	0.0854699	15	398.559	0.0399199	0.0228565	0.0207437
MAG_82	HQ	2715041	91.36	1.9	d__Bacteria	p__Bacillota_A	c__Clostridia	o__Lachnospirales	f__Lachnospiraceae	g__UBA1712	s__UBA1712 sp902789785	15	0.0906409	0.0457081	0.174964	0.0883646	15	110.921	0.0111095	0.00402522	0.00409182
MAG_111	MQ	2690640	87.12	0.83	d__Bacteria	p__Bacillota_A	c__Clostridia	o__Christensenellales	f__CAG-74	g__RUG740		16	0.0904936	0.0275742	0.173978	0.0534045	15	1044.22	0.10458	0.0248563	0.038868
MAG_130	MQ	3567096	85.21	9.86	d__Bacteria	p__Bacteroidota	c__Bacteroidia	o__Bacteroidales	f__Bacteroidaceae	g__Prevotella	s__Prevotella sp902798285	16	0.0897381	0.0284831	0.171836	0.0514695	15	140.765	0.0140968	0.00285939	0.0039519
MAG_28	HQ	2408670	97.02	3.71	d__Bacteria	p__Bacillota_A	c__Clostridia	o__Lachnospirales	f__Lachnospiraceae	g__UBA3766	s__UBA3766 sp902789665	15	0.0895604	0.0367222	0.172424	0.0700917	15	268.167	0.026856	0.0115017	0.0111497
MAG_290	MQ	2016735	66.49	0.51	d__Bacteria	p__Actinomycetota	c__Coriobacteriia	o__Coriobacteriales	f__Atopobiaceae	g__RUG440	s__RUG440 sp902780305	16	0.089035	0.0290089	0.170651	0.0530176	15	1560.72	0.156314	0.0497891	0.0775086
MAG_38	HQ	2720857	96.17	0.04	d__Bacteria	p__Bacillota_A	c__Clostridia	o__Lachnospirales	f__Lachnospiraceae	g__NK4A144	s__NK4A144 sp003488445	16	0.0890319	0.026664	0.170105	0.0465684	15	253.021	0.025339	0.00757107	0.00931287
MAG_121	MQ	3865530	85.77	4.26	d__Bacteria	p__Bacteroidota	c__Bacteroidia	o__Bacteroidales	f__Bacteroidaceae	g__Prevotella		15	0.0889096	0.0633328	0.17302	0.126194	15	2125.08	0.212816	0.101086	0.0550547
MAG_152	MQ	2078110	83.29	0.61	d__Bacteria	p__Actinomycetota	c__Actinomycetia	o__Actinomycetales	f__Actinomycetaceae	g__RUG11864	s__RUG11864 sp902773415	15	0.088576	0.040257	0.169946	0.0765792	15	1826.87	0.182951	0.0745633	0.0880371
MAG_103	MQ	2649386	88.39	3.97	d__Bacteria	p__Bacillota_A	c__Clostridia	o__Saccharofermentanales	f__Saccharofermentanaceae	g__Saccharofermentans	s__Saccharofermentans sp900111435	16	0.0885051	0.0376317	0.169065	0.0692656	15	231.839	0.0232172	0.00831145	0.00876324
MAG_116	MQ	2939179	86.36	2.88	d__Bacteria	p__Bacillota_A	c__Clostridia	o__Lachnospirales	f__Lachnospiraceae	g__Acetatifactor	s__Acetatifactor sp017400965	16	0.0881625	0.03078	0.169542	0.0598612	15	337.894	0.0338409	0.00906442	0.0115137
MAG_214	MQ	2169058	75.32	0.92	d__Bacteria	p__Bacteroidota	c__Bacteroidia	o__Bacteroidales	f__Bacteroidaceae	g__UBA4334	s__UBA4334 sp902774005	16	0.0874987	0.0312417	0.168417	0.0609229	15	666.829	0.0667835	0.0207395	0.0307892
MAG_67	HQ	2256590	92.95	1.3	d__Bacteria	p__Bacillota_C	c__Negativicutes	o__Selenomonadales	f__Selenomonadaceae	g__Schwartzia	s__Schwartzia succinivorans	16	0.087084	0.0282841	0.166929	0.0531324	15	391.306	0.0391851	0.0161482	0.0173647
MAG_339	MQ	2309753	60.19	0.33	d__Bacteria	p__Bacteroidota	c__Bacteroidia	o__Bacteroidales	f__Bacteroidaceae	g__Prevotella		14	0.0855025	0.0630455	0.164811	0.122913	15	779.299	0.0780395	0.0391045	0.0337869
MAG_202	MQ	2346294	76.81	0.97	d__Bacteria	p__Bacillota_A	c__Clostridia	o__Lachnospirales	f__Lachnospiraceae	g__Eubacterium_S		16	0.0849776	0.0287561	0.163521	0.0560924	15	217.614	0.0217951	0.0070163	0.00928916
MAG_15	MQ	3575011	98.77	0.23	d__Bacteria	p__Actinomycetota	c__Coriobacteriia	o__Coriobacteriales	f__Atopobiaceae	g__RUG440		16	0.0846973	0.0705311	0.161949	0.130057	15	10648.7	1.06641	0.748688	0.298295
MAG_185	MQ	3239249	79.43	9.28	d__Bacteria	p__Bacteroidota	c__Bacteroidia	o__Bacteroidales	f__Bacteroidaceae	g__Prevotella	s__Prevotella sp900320445	16	0.0844227	0.0405021	0.163041	0.0807154	15	1338.7	0.134063	0.0357859	0.0413871
MAG_169	MQ	2337925	81.09	0.11	d__Bacteria	p__Bacteroidota	c__Bacteroidia	o__Bacteroidales	f__Bacteroidaceae	g__Prevotella		15	0.0838879	0.101169	0.16033	0.193882	15	325.426	0.0325871	0.0203293	0.0139385
MAG_317	MQ	1992177	63.22	0.16	d__Bacteria	p__Actinomycetota	c__Coriobacteriia	o__Coriobacteriales	f__Atopobiaceae	g__RUG440	s__RUG440 sp902786015	16	0.0837092	0.0321397	0.16039	0.0604085	15	1553.73	0.155611	0.036952	0.0781112
MAG_239	MQ	1816382	72.53	4.96	d__Archaea	p__Methanobacteriota	c__Methanobacteria	o__Methanobacteriales	f__Methanobacteriaceae	g__Methanobrevibacter		14	0.0828387	0.0577832	0.158192	0.10742	15	1656.65	0.165921	0.123406	0.091347
MAG_315	MQ	1375671	63.39	0.28	d__Archaea	p__Methanobacteriota	c__Methanobacteria	o__Methanobacteriales	f__Methanobacteriaceae	g__Methanobrevibacter_A	s__Methanobrevibacter_A sp902777885	16	0.0820692	0.0685232	0.159563	0.136788	15	4684.97	0.469184	0.20361	0.341058
MAG_20	MQ	2321643	98.33	0.91	d__Archaea	p__Methanobacteriota	c__Methanobacteria	o__Methanobacteriales	f__Methanobacteriaceae	g__Methanobrevibacter_A		14	0.081677	0.0662448	0.156471	0.126479	15	1473.3	0.147539	0.0607787	0.0635494
MAG_80	HQ	2517928	91.74	3.18	d__Bacteria	p__Bacillota_A	c__Clostridia	o__Lachnospirales	f__Lachnospiraceae	g__Avilachnospira	s__Avilachnospira sp017388745	16	0.0814171	0.0281403	0.156191	0.052254	15	985.78	0.0987288	0.0206297	0.0392103
MAG_394	MQ	2442194	53.95	0.88	d__Bacteria	p__Bacteroidota	c__Bacteroidia	o__Bacteroidales	f__UBA3663	g__UBA3663	s__UBA3663 sp900319235	16	0.0811174	0.0309887	0.155716	0.0597617	15	1341.27	0.134337	0.055553	0.0550067
MAG_404	MQ	991771	52.52	0.64	d__Bacteria	p__Bacillota_A	c__Clostridia	o__Christensenellales	f__CAG-74	g__RUG740		16	0.0804794	0.0495491	0.154504	0.0947352	15	99.8303	0.00999795	0.00362068	0.0100809
MAG_96	MQ	2541595	89.84	0.19	d__Bacteria	p__Bacteroidota	c__Bacteroidia	o__Bacteroidales	f__P3	g__UBA1711		14	0.0802179	0.0432267	0.155959	0.0858937	15	1850.56	0.185343	0.0567767	0.0729239
MAG_162	MQ	3151014	82.35	5.18	d__Bacteria	p__Bacteroidota	c__Bacteroidia	o__Bacteroidales	f__Bacteroidaceae	g__Prevotella	s__Prevotella sp902798285	16	0.0791409	0.0314595	0.151355	0.0572278	15	14.1738	0.00141944	0.000501105	0.00045047
MAG_254	MQ	2194576	70.42	0.74	d__Bacteria	p__Bacillota_A	c__Clostridia	o__Lachnospirales	f__Lachnospiraceae	g__Porcincola	s__Porcincola sp905236545	16	0.0786868	0.0159745	0.151076	0.0299308	15	264.263	0.0264635	0.00942235	0.0120586
MAG_43	HQ	1867015	95.16	1.43	d__Bacteria	p__Bacillota_A	c__Clostridia	o__Lachnospirales	f__Lachnospiraceae	g__RUG842	s__RUG842 sp017515965	16	0.0786073	0.0266309	0.150453	0.049622	15	815.806	0.0817073	0.0185412	0.0437636
MAG_165	MQ	1749449	82.16	0	d__Bacteria	p__Bacillota_A	c__Clostridia	o__Oscillospirales	f__Oscillospiraceae	g__Faecousia	s__Faecousia sp015068455	16	0.0783996	0.0337471	0.150206	0.0641354	15	528.692	0.052953	0.0205035	0.0302684
MAG_50	HQ	1944595	93.96	0.94	d__Bacteria	p__Bacillota_A	c__Clostridia	o__Oscillospirales	f__Acutalibacteraceae	g__RUG420	s__RUG420 sp900318715	11	0.0783979	0.102356	0.14719	0.185913	15	156.824	0.0157072	0.0113281	0.00807737
MAG_170	MQ	1900767	81.08	3.53	d__Bacteria	p__Bacillota_A	c__Clostridia	o__Oscillospirales	f__Ruminococcaceae	g__UBA3855		16	0.0773153	0.0468267	0.147841	0.0866949	15	1042.93	0.104442	0.0601384	0.0549472
MAG_98	MQ	3099100	88.81	0.22	d__Bacteria	p__Bacillota_A	c__Clostridia	o__Lachnospirales	f__Lachnospiraceae	g__Anaerobutyricum		16	0.0772782	0.0227434	0.148929	0.0454136	15	2771.66	0.277597	0.10629	0.0895733
MAG_180	MQ	2196112	80.01	0.39	d__Bacteria	p__Bacillota_A	c__Clostridia	o__Lachnospirales	f__Lachnospiraceae	g__Blautia_A		16	0.0772278	0.0250553	0.149295	0.0515343	15	853.437	0.0854615	0.0439513	0.0389149
MAG_278	MQ	3276719	67.33	3.46	d__Bacteria	p__Spirochaetota	c__Spirochaetia	o__Treponematales	f__Treponemataceae	g__Treponema_D	s__Treponema_D sp002393835	16	0.0768705	0.0396763	0.147142	0.0751412	15	1363.26	0.136508	0.0864817	0.0416601
MAG_325	MQ	1621869	62.25	0.72	d__Bacteria	p__Bacillota_A	c__Clostridia	o__Lachnospirales	f__Lachnospiraceae	g__UBA1066		16	0.0766579	0.0304025	0.147114	0.0556153	15	642.804	0.064376	0.0195947	0.0396925
MAG_411	MQ	863613	51.43	8.4	d__Bacteria	p__Bacillota	c__Bacilli	o__RFN20	f__CAG-826	g__UBA4951		16	0.0762191	0.0258476	0.146608	0.0501015	15	119.86	0.0120033	0.00339419	0.013899
MAG_281	MQ	721526	67.21	0.09	d__Bacteria	p__Patescibacteria	c__Saccharimonadia	o__Saccharimonadales	f__Nanosyncoccaceae	g__Nanosyncoccus		15	0.0748823	0.103117	0.141827	0.188598	15	19.6118	0.001964	0.00180206	0.00272201
MAG_201	MQ	2104574	76.85	0.67	d__Bacteria	p__Bacillota_A	c__Clostridia	o__Lachnospirales	f__Lachnospiraceae	g__ISDg	s__ISDg sp902787715	16	0.0748101	0.0380165	0.143344	0.0713018	15	137.406	0.0137617	0.00775208	0.00653893
MAG_244	MQ	2086783	71.93	0.71	d__Bacteria	p__Bacillota_A	c__Clostridia	o__Saccharofermentanales	f__Saccharofermentanaceae	g__Firm-16	s__Firm-16 sp017428545	14	0.0743888	0.0525811	0.144023	0.102345	15	236.33	0.0236695	0.00995386	0.0113426
MAG_3	HQ	2932759	100	0.3	d__Bacteria	p__Bacillota_A	c__Clostridia	o__Lachnospirales	f__Lachnospiraceae	g__UBA3766	s__UBA3766 sp902789265	16	0.0739921	0.0237914	0.141345	0.0423186	15	967.677	0.0969094	0.0273431	0.0330438
MAG_298	MQ	1693007	65.14	0.13	d__Archaea	p__Methanobacteriota	c__Methanobacteria	o__Methanobacteriales	f__Methanobacteriaceae	g__Methanosphaera		14	0.0730746	0.0705406	0.140042	0.132955	15	3936.27	0.394229	0.337835	0.232857
MAG_363	MQ	1444888	57.88	0.17	d__Bacteria	p__Bacillota_A	c__Clostridia	o__Christensenellales	f__CAG-74	g__RUG740	s__RUG740 sp017526525	16	0.0723008	0.0286032	0.13928	0.0562278	15	371.954	0.0372485	0.012333	0.0257795
MAG_21	HQ	3506876	98.31	0.19	d__Bacteria	p__Bacillota_A	c__Clostridia	o__Lachnospirales	f__Lachnospiraceae	g__RUG11623	s__RUG11623 sp902770965	16	0.0722628	0.0308813	0.139694	0.0618395	15	15461.7	1.54856	0.555413	0.441579
MAG_372	MQ	2492792	56.79	5.65	d__Bacteria	p__Fibrobacterota	c__Fibrobacteria	o__Fibrobacterales	f__Fibrobacteraceae	g__Fibrobacter	s__Fibrobacter sp016285835	12	0.0721552	0.0933207	0.137978	0.178985	15	174.201	0.0174443	0.0131366	0.00699791
MAG_356	MQ	1842790	58.58	0.71	d__Bacteria	p__Bacillota_A	c__Clostridia	o__Lachnospirales	f__Lachnospiraceae	g__Porcincola	s__Porcincola sp902767065	16	0.0721536	0.0205759	0.138277	0.0368355	15	271.295	0.0271683	0.00900329	0.014743
MAG_391	MQ	1058978	54.98	1.16	d__Bacteria	p__Bacillota_A	c__Clostridia	o__Lachnospirales	f__Lachnospiraceae	g__NK4A144		16	0.0720813	0.0225568	0.13814	0.0423847	15	213.781	0.0214094	0.00447288	0.0202171
MAG_405	MQ	2128810	52.51	0.78	d__Bacteria	p__Bacillota_A	c__Clostridia	o__Christensenellales	f__CAG-74	g__RUG740	s__RUG740 sp017526525	16	0.0717203	0.0246794	0.138021	0.0482696	15	946.334	0.0947708	0.0210275	0.0445182
MAG_160	MQ	1084525	82.41	3.97	d__Bacteria	p__Pseudomonadota	c__Alphaproteobacteria	o__UBA3830	f__UBA3830	g__UBA3830	s__UBA3830 sp017649895	9	0.0715423	0.093102	0.138506	0.18211	15	17.0379	0.00170661	0.00179149	0.0015736
MAG_206	MQ	1583066	76.17	0.51	d__Bacteria	p__Bacteroidota	c__Bacteroidia	o__Bacteroidales	f__UBA932	g__Cryptobacteroides	s__Cryptobacteroides sp900316675	15	0.0710478	0.0337209	0.136673	0.0650925	15	263.667	0.0264053	0.0119413	0.0166798
MAG_351	MQ	1914212	58.79	0.21	d__Bacteria	p__Bacillota_A	c__Clostridia	o__Christensenellales	f__CAG-74	g__RUG740	s__RUG740 sp900322155	14	0.0708844	0.0434301	0.136667	0.0827044	15	790.289	0.0791553	0.0428748	0.0413514
MAG_81	HQ	2491961	91.59	2.46	d__Bacteria	p__Bacillota_C	c__Negativicutes	o__Selenomonadales	f__Selenomonadaceae	g__Anaerovibrio	s__Anaerovibrio lipolyticus_A	16	0.0704219	0.0371586	0.135549	0.0724226	15	378.11	0.0378638	0.024544	0.0151944
MAG_47	HQ	3980505	94.24	2.65	d__Bacteria	p__Bacillota_A	c__Clostridia	o__Oscillospirales	f__Acutalibacteraceae	g__RUG762		1	0.0703593	0.281437	0.128683	0.514731	15	946.656	0.0947851	0.342416	0.0238123
MAG_95	MQ	1845002	89.85	1.29	d__Bacteria	p__Bacillota_A	c__Clostridia	o__Oscillospirales	f__Oscillospiraceae	g__Limivicinus	s__Limivicinus sp902802045	16	0.0698553	0.0391424	0.132715	0.0704537	15	704.114	0.0705188	0.0315041	0.0382215
MAG_265	MQ	1711355	68.43	1.27	d__Bacteria	p__Bacteroidota	c__Bacteroidia	o__Bacteroidales	f__Paludibacteraceae	g__RF16	s__RF16 sp900319995	14	0.0697839	0.0495456	0.134105	0.0947953	15	625.583	0.0626483	0.0410392	0.0366074
MAG_194	MQ	2157629	78.2	0.87	d__Bacteria	p__Synergistota	c__Synergistia	o__Synergistales	f__Dethiosulfovibrionaceae	g__Pyramidobacter	s__Pyramidobacter sp016286835	16	0.0692299	0.0186265	0.13322	0.0367387	15	1451.65	0.145382	0.0215267	0.0673805
MAG_17	HQ	3252122	98.68	2.86	d__Bacteria	p__Pseudomonadota	c__Gammaproteobacteria	o__Enterobacterales_A	f__Succinivibrionaceae	g__UBA2804	s__UBA2804 sp900319705	10	0.0691787	0.122161	0.132972	0.238868	15	496.364	0.0496983	0.0814635	0.0152818
MAG_423	MQ	1546436	50.29	0.3	d__Bacteria	p__Bacillota_A	c__Clostridia	o__Lachnospirales	f__Lachnospiraceae	g__CAG-791		16	0.0690893	0.0228013	0.132304	0.0426317	15	1961.23	0.196431	0.0648078	0.127022
MAG_337	MQ	1946023	60.48	2	d__Bacteria	p__Bacillota_A	c__Clostridia	o__Saccharofermentanales	f__Saccharofermentanaceae	g__Saccharofermentans	s__Saccharofermentans sp900176545	16	0.0684988	0.0364745	0.132132	0.0707645	15	123.764	0.0123944	0.0074325	0.00636908
MAG_22	MQ	2834071	98.29	7.8	d__Bacteria	p__Bacillota_A	c__Clostridia	o__Oscillospirales	f__Oscillospiraceae	g__Onthomonas		16	0.0679371	0.029598	0.130042	0.0544759	15	5301.56	0.530909	0.252992	0.187331
MAG_62	HQ	2505794	93.43	4.39	d__Bacteria	p__Bacillota_A	c__Clostridia	o__Peptostreptococcales	f__Anaerovoracaceae	g__Hornefia		16	0.0675738	0.0194671	0.129626	0.0363208	15	1878.39	0.188125	0.0526334	0.0750762
MAG_392	MQ	2745129	54.13	9.16	d__Bacteria	p__Bacteroidota	c__Bacteroidia	o__Bacteroidales	f__UBA3824	g__UBA3824		16	0.0669336	0.0291907	0.129046	0.0572953	15	1361.34	0.136338	0.0505468	0.0496653
MAG_412	MQ	1882396	51.4	4.19	d__Bacteria	p__Bacillota_A	c__Clostridia	o__Christensenellales	f__CAG-74	g__RUG740	s__RUG740 sp900315675	16	0.0668951	0.0244206	0.128144	0.0461464	15	1043.42	0.1045	0.0228759	0.0555144
MAG_348	MQ	1374761	59.17	0.39	d__Bacteria	p__Bacillota_A	c__Clostridia	o__Lachnospirales	f__Lachnospiraceae	g__UBA3766	s__UBA3766 sp902803015	16	0.0668421	0.0289617	0.128249	0.0531702	15	114.423	0.0114593	0.00438372	0.00833546
MAG_29	HQ	2156605	96.95	1.27	d__Bacteria	p__Bacillota_A	c__Clostridia	o__Lachnospirales	f__Lachnospiraceae	g__RGIG5612	s__RGIG5612 sp017536965	16	0.0665811	0.0177983	0.127787	0.03352	15	1249.22	0.125121	0.0388138	0.0580177
MAG_123	MQ	2622867	85.71	1.58	d__Bacteria	p__Fibrobacterota	c__Fibrobacteria	o__Fibrobacterales	f__Fibrobacteraceae	g__Hallerella	s__Hallerella sp002390045	10	0.0664081	0.0767988	0.126167	0.145123	15	128.355	0.012851	0.0161755	0.00489959
MAG_251	MQ	2757921	70.81	6.78	d__Bacteria	p__Bacteroidota	c__Bacteroidia	o__Bacteroidales	f__WCHB1-69	g__F23-D06	s__F23-D06 sp900317715	14	0.0659744	0.0379243	0.127481	0.0738323	15	734.164	0.0735321	0.0371722	0.0266622
MAG_133	MQ	3763179	85.14	6.79	d__Bacteria	p__Bacteroidota	c__Bacteroidia	o__Bacteroidales	f__Bacteroidaceae	g__Prevotella		16	0.0652725	0.0285804	0.125271	0.0548843	15	947.565	0.094891	0.0280973	0.0252156
MAG_136	MQ	2242325	84.67	1.43	d__Bacteria	p__Bacillota_A	c__Clostridia	o__Lachnospirales	f__Lachnospiraceae	g__UBA1066		16	0.065237	0.0183456	0.125778	0.0366663	15	5001.79	0.500883	0.186995	0.223376
MAG_76	MQ	2849846	92.2	5.55	d__Bacteria	p__Bacillota_A	c__Clostridia	o__Christensenellales	f__CAG-74	g__RUG740		16	0.0652238	0.0203669	0.124768	0.0370409	15	1139.75	0.114144	0.0376872	0.0400527
MAG_97	MQ	2785971	89.54	2.36	d__Bacteria	p__Bacillota_A	c__Clostridia	o__Christensenellales	f__CAG-74	g__RUG740	s__RUG740 sp017447185	12	0.0651499	0.065899	0.126642	0.129016	15	1088.53	0.109011	0.0634355	0.0391287
MAG_163	MQ	1655792	82.21	0.23	d__Bacteria	p__Bacillota_A	c__Clostridia	o__Lachnospirales	f__Lachnospiraceae	g__UBA1066	s__UBA1066 sp900314565	16	0.065079	0.0288224	0.125276	0.0560396	15	2627.39	0.263143	0.0976591	0.158923
MAG_260	MQ	3130267	69.32	1.48	d__Bacteria	p__Bacteroidota	c__Bacteroidia	o__Bacteroidales	f__Bacteroidaceae	g__UBA4372	s__UBA4372 sp024697945	16	0.0648791	0.0323277	0.124417	0.0598387	15	735.991	0.0737137	0.029193	0.0235487
MAG_262	MQ	2254680	68.86	7.23	d__Bacteria	p__Bacteroidota	c__Bacteroidia	o__Bacteroidales	f__Bacteroidaceae	g__Prevotella	s__Prevotella sp016291495	16	0.0646662	0.0404694	0.125037	0.0804035	15	1104.59	0.110622	0.0231116	0.0490632
MAG_280	MQ	2556722	67.24	9.73	d__Bacteria	p__Bacillota_A	c__Clostridia	o__Lachnospirales	f__Lachnospiraceae	g__CAG-791	s__CAG-791 sp900318375	16	0.0636876	0.0356667	0.121082	0.0648163	15	1866.56	0.186939	0.062693	0.0731166
MAG_32	MQ	2973298	96.62	6.06	d__Bacteria	p__Bacillota_A	c__Clostridia	o__Christensenellales	f__CAG-74	g__RUG740		16	0.0633407	0.0144654	0.122156	0.0296685	15	865.898	0.0867176	0.0125891	0.0291654
MAG_173	MQ	1905057	80.7	1.2	d__Bacteria	p__Actinomycetota	c__Coriobacteriia	o__Coriobacteriales	f__Eggerthellaceae	g__UMGS1519		16	0.0629539	0.0265586	0.120421	0.0487604	15	760.927	0.0762104	0.0251822	0.0400042
MAG_211	MQ	1671470	75.58	2.25	d__Bacteria	p__Bacteroidota	c__Bacteroidia	o__Bacteroidales	f__UBA932	g__Cryptobacteroides	s__Cryptobacteroides sp016287875	16	0.0627845	0.0296664	0.120541	0.0566152	15	267.617	0.0268031	0.00856499	0.0160357
MAG_349	MQ	2052902	59.13	4.28	d__Bacteria	p__Bacillota_A	c__Clostridia	o__Christensenellales	f__CAG-74	g__RUG740	s__RUG740 sp017569285	16	0.0626882	0.0216594	0.120476	0.0417297	15	602.485	0.0603391	0.0154374	0.0293921
MAG_266	MQ	2305258	68.37	0.94	d__Bacteria	p__Actinomycetota	c__Coriobacteriia	o__Coriobacteriales	f__Atopobiaceae	g__RUG440		16	0.0625768	0.0342719	0.120416	0.066533	15	944.341	0.0945754	0.040772	0.0410259
MAG_176	MQ	1793697	80.11	3.36	d__Bacteria	p__Bacteroidota	c__Bacteroidia	o__Bacteroidales	f__Paludibacteraceae	g__RF16	s__RF16 sp902779705	14	0.0621094	0.0395388	0.119613	0.0758366	15	432.245	0.0432872	0.0268068	0.024133
MAG_213	MQ	2130083	75.43	0.92	d__Bacteria	p__Bacteroidota	c__Bacteroidia	o__Bacteroidales	f__UBA932	g__Cryptobacteroides	s__Cryptobacteroides sp900320795	15	0.0620009	0.0262324	0.119286	0.0498401	15	302.119	0.0302615	0.0161797	0.0142067
MAG_120	MQ	3191629	85.92	0.7	d__Bacteria	p__Bacillota_A	c__Clostridia	o__Lachnospirales	f__Lachnospiraceae	g__Porcincola	s__Porcincola sp902779575	16	0.061953	0.0236878	0.11836	0.0431676	15	1215.9	0.121774	0.0368172	0.0381542
MAG_324	MQ	1463511	62.34	1.52	d__Bacteria	p__Bacteroidota	c__Bacteroidia	o__Bacteroidales	f__UBA932	g__Cryptobacteroides		15	0.0615197	0.0404862	0.117797	0.0758161	15	265.132	0.0265555	0.0137941	0.0181451
MAG_323	MQ	2276360	62.36	5.55	d__Bacteria	p__Bacillota_A	c__Clostridia	o__Lachnospirales	f__Lachnospiraceae	g__UBA1066		16	0.0612496	0.0236203	0.117656	0.0450789	15	1763.38	0.176615	0.0713717	0.0775865
MAG_319	MQ	2199067	62.93	2.4	d__Bacteria	p__Bacillota_A	c__Clostridia	o__Oscillospirales	f__Ruminococcaceae	g__Ruminococcus	s__Ruminococcus flavefaciens_Q	15	0.060652	0.024376	0.115897	0.0450574	15	997.131	0.0998606	0.0276736	0.0454104
MAG_92	HQ	2145558	90.13	1.53	d__Bacteria	p__Bacillota_A	c__Clostridia	o__Oscillospirales	f__Ruminococcaceae	g__RGIG4694	s__RGIG4694 sp024697725	16	0.0600207	0.0202477	0.115128	0.03794	15	2429.21	0.243291	0.0830232	0.113393
MAG_378	MQ	2452533	56.49	0.64	d__Bacteria	p__Actinomycetota	c__Coriobacteriia	o__Coriobacteriales	f__Atopobiaceae	g__RUG440		15	0.0598527	0.0252956	0.11578	0.0498305	15	4576.75	0.458388	0.15504	0.186904
MAG_294	MQ	1820150	65.66	0	d__Bacteria	p__Bacillota_A	c__Clostridia	o__Christensenellales	f__CAG-74	g__RUG740	s__RUG740 sp900176495	16	0.0597631	0.0183505	0.114451	0.0342045	15	649.195	0.0650175	0.0192563	0.035721
MAG_340	MQ	2415166	60.16	1.18	d__Bacteria	p__Bacillota_A	c__Clostridia	o__Lachnospirales	f__Lachnospiraceae	g__Eubacterium_Q	s__Eubacterium_Q sp900316715	14	0.0594937	0.0397958	0.112827	0.0728633	15	125.182	0.0125368	0.00415488	0.00519086
MAG_115	MQ	2493810	86.39	3.57	d__Bacteria	p__Bacteroidota	c__Bacteroidia	o__Bacteroidales	f__UBA932	g__Cryptobacteroides	s__Cryptobacteroides sp902779765	15	0.0594609	0.0314772	0.114397	0.0598046	15	182.449	0.0182742	0.0100769	0.00732783
MAG_44	MQ	3343228	94.46	5.26	d__Bacteria	p__Actinomycetota	c__Coriobacteriia	o__Coriobacteriales	f__Atopobiaceae	g__RUG440		15	0.059335	0.0332352	0.113822	0.0618827	15	4270.02	0.427647	0.135435	0.127915
MAG_36	HQ	2506692	96.37	1.72	d__Bacteria	p__Actinomycetota	c__Coriobacteriia	o__Coriobacteriales	f__Eggerthellaceae	g__UBA9715		16	0.0590955	0.0208067	0.113847	0.0408874	15	1352.83	0.135488	0.0228053	0.0540504
MAG_71	HQ	2276436	92.76	1.26	d__Bacteria	p__Bacteroidota	c__Bacteroidia	o__Bacteroidales	f__UBA932	g__Cryptobacteroides	s__Cryptobacteroides sp900319685	16	0.0585095	0.0491086	0.111415	0.089743	15	227.679	0.0228029	0.01751	0.0100169
MAG_270	MQ	2181653	68.11	1.09	d__Bacteria	p__Actinomycetota	c__Coriobacteriia	o__Coriobacteriales	f__Eggerthellaceae	g__UBA9715		16	0.0583457	0.0179411	0.112641	0.036069	15	585.48	0.0586393	0.0161415	0.0268784
MAG_248	MQ	1897336	71.59	3.11	d__Bacteria	p__Bacillota_A	c__Clostridia	o__Lachnospirales	f__Lachnospiraceae	g__ISDg	s__ISDg sp902797475	16	0.0582677	0.0246023	0.111526	0.0466672	15	113.612	0.0113784	0.00585931	0.00599703
MAG_45	MQ	1840355	94.29	6.04	d__Bacteria	p__Bacillota	c__Bacilli	o__Erysipelotrichales	f__Erysipelotrichaceae	g__RUG521		16	0.0575025	0.0227105	0.110006	0.0418791	15	515.773	0.0516569	0.0158249	0.028069
MAG_209	MQ	2102387	75.86	1.03	d__Bacteria	p__Actinomycetota	c__Coriobacteriia	o__Coriobacteriales	f__Atopobiaceae	g__RUG440	s__RUG440 sp017513965	16	0.0571437	0.0195015	0.109942	0.0386048	15	1266.01	0.126794	0.0300866	0.0603096
MAG_221	MQ	1759653	74.82	3.41	d__Bacteria	p__Bacillota_A	c__Clostridia	o__Oscillospirales	f__Ruminococcaceae	g__UBA3855		14	0.0570276	0.0446269	0.109644	0.0845346	15	728.437	0.0729475	0.0690288	0.0414556
MAG_353	MQ	1614342	58.64	2.28	d__Bacteria	p__Bacteroidota	c__Bacteroidia	o__Bacteroidales	f__UBA932	g__Cryptobacteroides		14	0.0569205	0.0275458	0.109741	0.0531943	15	221.765	0.0222115	0.00871413	0.0137588
MAG_417	MQ	1688038	50.96	1.15	d__Bacteria	p__Bacteroidota	c__Bacteroidia	o__Bacteroidales	f__Bacteroidaceae	g__Prevotella		13	0.056692	0.0531699	0.108466	0.102158	15	1148.23	0.114979	0.0595787	0.0681137
MAG_222	MQ	1603114	74.8	3.36	d__Bacteria	p__Bacteroidota	c__Bacteroidia	o__Bacteroidales	f__Paludibacteraceae	g__RF16		15	0.0562222	0.0284891	0.109005	0.0562967	15	760.427	0.0761576	0.0296801	0.047506
MAG_354	MQ	779650	58.63	4.48	d__Bacteria	p__Patescibacteria	c__JAEDAM01	o__Absconditabacterales	f__Absconditicoccaceae	g__HOT-345		14	0.0562144	0.0299584	0.108449	0.0584078	15	1947.86	0.195073	0.0791729	0.250205
MAG_364	MQ	1858469	57.67	0.95	d__Bacteria	p__Bacillota_A	c__Clostridia	o__Oscillospirales	f__Oscillospiraceae	g__Limivicinus		15	0.0559212	0.0294022	0.107285	0.0543312	15	834.969	0.0836271	0.0396493	0.0449978
MAG_183	MQ	2033493	79.79	2.2	d__Bacteria	p__Bacteroidota	c__Bacteroidia	o__Bacteroidales	f__Bacteroidaceae	g__UBA2918	s__UBA2918 sp017427065	16	0.0555139	0.0279784	0.1066	0.0533443	15	336.759	0.0337287	0.0138087	0.0165866
MAG_94	MQ	2444904	89.92	0.61	d__Bacteria	p__Bacillota_A	c__Clostridia	o__Lachnospirales	f__Bianqueaceae	g__RUG760	s__RUG760 sp017420625	16	0.0555029	0.0109181	0.106699	0.0211292	15	729.513	0.0730657	0.0182872	0.0298849
MAG_309	MQ	1356648	64.05	0.31	d__Bacteria	p__Bacillota_A	c__Clostridia	o__Oscillospirales	f__Oscillospiraceae	g__UBA738	s__UBA738 sp902768805	16	0.0552001	0.019284	0.105924	0.0359278	15	1053	0.105458	0.0276974	0.0777345
MAG_119	MQ	2999471	86.17	2.44	d__Bacteria	p__Bacteroidota	c__Bacteroidia	o__Bacteroidales	f__Bacteroidaceae	g__Prevotella	s__Prevotella sp900109055	10	0.0548559	0.0587449	0.105816	0.11269	15	792.507	0.0793652	0.016163	0.0264597
MAG_72	HQ	1959108	92.66	1.85	d__Bacteria	p__Bacillota_A	c__Clostridia	o__Peptostreptococcales	f__Anaerovoracaceae	g__RUG754	s__RUG754 sp902778565	16	0.0544647	0.0179493	0.104333	0.0331262	15	1544.05	0.154643	0.0425838	0.0789356
MAG_242	MQ	1490450	72.11	0.63	d__Bacteria	p__Bacteroidota	c__Bacteroidia	o__Bacteroidales	f__UBA932	g__Cryptobacteroides		15	0.0543242	0.0288136	0.104831	0.0562558	15	203.339	0.0203677	0.0122442	0.0136655
MAG_230	MQ	1867580	73.45	0.8	d__Bacteria	p__Bacteroidota	c__Bacteroidia	o__Bacteroidales	f__Bacteroidaceae	g__UBA4372	s__UBA4372 sp900313335	12	0.0541385	0.0566412	0.105218	0.113202	15	197.729	0.0198033	0.0144849	0.0106037
MAG_370	MQ	1821143	57.02	0.65	d__Bacteria	p__Bacteroidota	c__Bacteroidia	o__Bacteroidales	f__WCHB1-69	g__F23-D06		14	0.054087	0.0369907	0.10464	0.0712995	15	398.784	0.0399422	0.0172981	0.0219325
MAG_373	MQ	1934659	56.76	2.33	d__Bacteria	p__Bacillota_A	c__Clostridia	o__Lachnospirales	f__Lachnospiraceae	g__AC2028	s__AC2028 sp000702685	14	0.0538151	0.0327827	0.103691	0.0630388	15	110.053	0.0110223	0.003666	0.0056973
MAG_229	MQ	1176024	73.86	0.59	d__Bacteria	p__Bacillota_A	c__Clostridia	o__Lachnospirales	f__Lachnospiraceae	g__CAG-791		15	0.053666	0.0260559	0.102318	0.0480733	15	1021.96	0.102356	0.0386595	0.0870355
MAG_1	HQ	2875294	100	1.58	d__Bacteria	p__Bacillota_A	c__Clostridia	o__Oscillospirales	f__Acutalibacteraceae	g__Ruminococcus_E	s__Ruminococcus_E sp900315605	1	0.0535594	0.214238	0.100854	0.403416	15	839.792	0.0841001	0.280398	0.0292492
MAG_73	HQ	2642996	92.51	0.29	d__Bacteria	p__Bacillota_A	c__Clostridia	o__Peptostreptococcales	f__Anaerovoracaceae	g__Hornefia		16	0.0535119	0.0216954	0.102654	0.0411991	15	2078.54	0.208152	0.0810497	0.0787563
MAG_413	MQ	1182734	51.19	1.43	d__Bacteria	p__Bacillota_A	c__Clostridia	o__Lachnospirales	f__Lachnospiraceae	g__NK4A136		16	0.0531771	0.0192101	0.10185	0.0354765	15	107.845	0.0108006	0.00244479	0.0091319
MAG_357	MQ	2179922	58.43	1.06	d__Bacteria	p__Bacillota_A	c__Clostridia	o__Oscillospirales	f__Ruminococcaceae	g__Ruminococcus		14	0.0530003	0.0367433	0.100995	0.0684512	15	2830.64	0.283469	0.171068	0.130036
MAG_367	MQ	1517755	57.53	0.71	d__Bacteria	p__Bacillota_A	c__Clostridia	o__Oscillospirales	f__Ruminococcaceae	g__UBA3855		14	0.0526124	0.0363458	0.101821	0.0708351	15	684.289	0.0685304	0.0448047	0.0451524
MAG_75	MQ	3293354	92.32	1.55	d__Bacteria	p__Bacillota_A	c__Clostridia	o__Oscillospirales	f__Acutalibacteraceae	g__RUG762		1	0.0525448	0.210179	0.0961012	0.384405	10	0.194868	1.95182e-05	2.0774e-05	5.92653e-06
MAG_135	MQ	2563167	84.72	0.99	d__Bacteria	p__Bacillota_A	c__Clostridia	o__Lachnospirales	f__Lachnospiraceae	g__Bilifractor	s__Bilifractor sp024684035	14	0.0524115	0.0376337	0.0991373	0.0688549	15	663.631	0.0664523	0.0518856	0.0259259
MAG_179	MQ	1079269	80.03	1.73	d__Bacteria	p__Patescibacteria	c__Saccharimonadia	o__Saccharimonadales	f__Nanosyncoccaceae	g__UBA2834		13	0.0520324	0.0401228	0.0990416	0.0761416	15	46.0102	0.00460785	0.00293148	0.00426942
MAG_172	MQ	3164085	80.77	2.49	d__Bacteria	p__Bacteroidota	c__Bacteroidia	o__Bacteroidales	f__Bacteroidaceae	g__Prevotella	s__Prevotella sp017474925	14	0.0519819	0.0302895	0.100015	0.0575929	15	637.87	0.0638815	0.0333517	0.0201896
MAG_338	MQ	2040644	60.24	0.26	d__Bacteria	p__Bacillota_A	c__Clostridia	o__Lachnospirales	f__Lachnospiraceae	g__CAG-791		12	0.0516206	0.0474227	0.100133	0.0917853	15	825.139	0.0826447	0.0517171	0.0404993
MAG_308	MQ	2493715	64.07	3.1	d__Bacteria	p__Actinomycetota	c__Coriobacteriia	o__Coriobacteriales	f__Atopobiaceae	g__RUG440		16	0.0510752	0.0154342	0.0982363	0.0294764	15	2956.54	0.296096	0.102659	0.118737
MAG_85	HQ	2306117	90.84	0.7	d__Bacteria	p__Bacillota_A	c__Clostridia	o__Oscillospirales	f__Oscillospiraceae	g__Faecousia		11	0.0510658	0.042469	0.0986354	0.0818097	15	419.117	0.041979	0.022009	0.0182033
MAG_343	MQ	2339389	60.04	8.48	d__Bacteria	p__Bacteroidota	c__Bacteroidia	o__Bacteroidales	f__Bacteroidaceae	g__UBA4334		16	0.0491297	0.0166019	0.0947163	0.0333132	15	1042.07	0.104361	0.0330596	0.0446102
MAG_355	MQ	1480458	58.58	2.94	d__Bacteria	p__Bacillota_A	c__Clostridia	o__Peptostreptococcales	f__Anaerovoracaceae	g__Lentihominibacter		16	0.0485989	0.0158931	0.0934836	0.0307552	15	1446.32	0.144855	0.0331877	0.0978449
MAG_203	MQ	2081108	76.65	1.09	d__Bacteria	p__Bacillota_A	c__Clostridia	o__Lachnospirales	f__Lachnospiraceae	g__CAG-791		15	0.0485302	0.0321529	0.0922979	0.0594452	15	1800.09	0.180294	0.0786638	0.0866337
MAG_2	HQ	3032489	100	1.24	d__Bacteria	p__Bacteroidota	c__Bacteroidia	o__Bacteroidales	f__Bacteroidaceae	g__Prevotella	s__Prevotella sp017478025	13	0.0484642	0.0378413	0.0933043	0.0715425	15	867.497	0.0868925	0.057886	0.0286539
MAG_182	MQ	2283425	79.82	1.1	d__Bacteria	p__Bacillota_A	c__Clostridia	o__Lachnospirales	f__Lachnospiraceae	g__Bilifractor		16	0.0484358	0.0172741	0.0924514	0.0313815	15	733.963	0.0735086	0.0180351	0.0321922
MAG_109	MQ	1640888	87.69	0.66	d__Bacteria	p__Bacillota_A	c__Clostridia	o__Peptostreptococcales	f__Anaerovoracaceae	g__RUG099	s__RUG099 sp900317675	15	0.0479855	0.0263223	0.0926525	0.0514339	15	1692.56	0.169526	0.0660661	0.103313
MAG_330	MQ	2351816	61.47	1.86	d__Bacteria	p__Bacteroidota	c__Bacteroidia	o__Bacteroidales	f__Bacteroidaceae	g__Prevotella	s__Prevotella sp016291005	15	0.0472322	0.0195966	0.0903987	0.0370419	15	702.023	0.0703035	0.0220763	0.0298933
MAG_307	MQ	1278977	64.31	1.93	d__Bacteria	p__Bacillota	c__Bacilli	o__RFN20	f__CAG-826	g__Enteromonas		14	0.0472109	0.0313748	0.0901441	0.0579436	15	228.074	0.0228392	0.0125948	0.0178574
MAG_215	MQ	2227363	75.31	1.43	d__Bacteria	p__Bacillota_A	c__Clostridia	o__Lachnospirales	f__Lachnospiraceae	g__Anaerobutyricum		14	0.0471423	0.0245069	0.0899918	0.0451795	15	766.633	0.0767811	0.0285316	0.0344718
MAG_89	HQ	2260121	90.47	2.06	d__Bacteria	p__Bacillota_A	c__Clostridia	o__Oscillospirales	f__Ruminococcaceae	g__Ruminococcus	s__Ruminococcus sp017543595	14	0.0470998	0.0310281	0.0901407	0.0578229	15	1071.69	0.107327	0.0546749	0.0474874
MAG_253	MQ	1779637	70.47	2.59	d__Bacteria	p__Bacteroidota	c__Bacteroidia	o__Bacteroidales	f__UBA932	g__Cryptobacteroides		12	0.0470209	0.045415	0.0922793	0.0905856	15	361.429	0.0362034	0.0267157	0.0203432
MAG_243	MQ	2679158	71.98	0.66	d__Bacteria	p__Bacteroidota	c__Bacteroidia	o__Bacteroidales	f__Muribaculaceae	g__Sodaliphilus		14	0.0470067	0.0297956	0.0903687	0.0560522	15	1025.86	0.102747	0.0336125	0.0383504
MAG_57	HQ	3363849	93.72	1.55	d__Bacteria	p__Bacillota_A	c__Clostridia	o__Lachnospirales	f__Lachnospiraceae	g__UBA1066	s__UBA1066 sp902803635	15	0.0463336	0.0275993	0.0895671	0.0534339	15	3460.89	0.346572	0.204361	0.103028
MAG_399	MQ	2604782	53.01	2.49	d__Bacteria	p__Bacteroidota	c__Bacteroidia	o__Bacteroidales	f__Bacteroidaceae	g__Prevotella		12	0.046031	0.0797404	0.0889885	0.15616	15	869.115	0.0870371	0.0378985	0.0334144
MAG_311	MQ	2177127	63.88	4.99	d__Bacteria	p__Fibrobacterota	c__Fibrobacteria	o__Fibrobacterales	f__Fibrobacteraceae	g__Fibrobacter	s__Fibrobacter succinogenes_B	16	0.0458344	0.0211388	0.0881238	0.0408785	15	422.418	0.0423033	0.0138195	0.0194308
MAG_408	MQ	1251841	52.23	1.55	d__Bacteria	p__Verrucomicrobiota	c__Kiritimatiellia	o__RFP12	f__UBA1067	g__UBA1067	s__UBA1067 sp900321575	11	0.0455863	0.0408528	0.0883761	0.0792269	15	224.755	0.0225077	0.0132366	0.0179797
MAG_274	MQ	2529388	67.64	1.54	d__Bacteria	p__Bacillota_A	c__Clostridia	o__Saccharofermentanales	f__Saccharofermentanaceae	g__Saccharofermentans	s__Saccharofermentans sp017509245	10	0.0454883	0.0832671	0.0855711	0.151089	15	155.745	0.0155991	0.0064558	0.00616716
MAG_13	HQ	3702974	99.05	0.12	d__Bacteria	p__Bacteroidota	c__Bacteroidia	o__Bacteroidales	f__Bacteroidaceae	g__Prevotella		8	0.0453803	0.0685177	0.0863039	0.127488	15	474.589	0.0475333	0.0425628	0.0128365
MAG_263	MQ	1550659	68.73	1.06	d__Bacteria	p__Bacillota_A	c__Clostridia	o__Lachnospirales	f__Lachnospiraceae	g__Clostridium_R	s__Clostridium_R sp900321915	16	0.0453265	0.0142311	0.0871511	0.0278165	15	481.799	0.0482561	0.0166607	0.0311198
MAG_127	MQ	2555874	85.59	1.22	d__Bacteria	p__Bacteroidota	c__Bacteroidia	o__Bacteroidales	f__Muribaculaceae	g__Sodaliphilus	s__Sodaliphilus sp902784675	14	0.0448588	0.0229534	0.0863901	0.0441492	15	1005.9	0.100749	0.0366123	0.0394187
MAG_126	MQ	2153352	85.64	0.03	d__Archaea	p__Methanobacteriota	c__Methanobacteria	o__Methanobacteriales	f__Methanobacteriaceae	g__Methanobrevibacter	s__Methanobrevibacter sp900314635	5	0.0443285	0.10672	0.0838822	0.202654	15	445.628	0.0446295	0.103093	0.0207256
MAG_138	MQ	1913756	84.32	4.34	d__Bacteria	p__Bacillota_A	c__Clostridia	o__Lachnospirales	f__Lachnospiraceae	g__UBA1258	s__UBA1258 sp017963665	16	0.0442937	0.0268193	0.0853016	0.0517816	15	109.104	0.0109274	0.00545344	0.00570991
MAG_271	MQ	1950065	67.91	1.05	d__Bacteria	p__Bacillota_A	c__Clostridia	o__Lachnospirales	f__Lachnospiraceae	g__UBA1066	s__UBA1066 sp902803505	15	0.0441906	0.0165537	0.0854445	0.0326345	15	477.306	0.0478037	0.0156999	0.0245139
MAG_139	MQ	3041901	84.16	3.76	d__Bacteria	p__Chloroflexota	c__Anaerolineae	o__Anaerolineales	f__Anaerolineaceae	g__Flexilinea		14	0.0435035	0.0223417	0.0841398	0.0433017	15	2906.06	0.291049	0.0598696	0.09568
MAG_216	MQ	903747	75.3	3.62	d__Bacteria	p__Pseudomonadota	c__Alphaproteobacteria	o__UBA3830	f__UBA3830	g__UBA3830		6	0.0433111	0.0812321	0.0845637	0.158832	15	8.87051	0.000888526	0.000927727	0.000983157
MAG_61	HQ	1887107	93.44	4.42	d__Bacteria	p__Bacillota_A	c__Clostridia	o__Oscillospirales	f__Acutalibacteraceae	g__Ruminococcus_E	s__Ruminococcus_E sp900319615	14	0.0431368	0.0237829	0.0829849	0.0458857	15	773.33	0.0774531	0.0299106	0.0410433
MAG_264	MQ	1461210	68.58	4.32	d__Bacteria	p__Bacteroidota	c__Bacteroidia	o__Bacteroidales	f__Bacteroidaceae	g__UBA4372	s__UBA4372 sp002450165	11	0.0412779	0.0378254	0.0797869	0.0731982	15	109.874	0.0110037	0.00754842	0.00753051
MAG_420	MQ	1252285	50.72	0.72	d__Bacteria	p__Bacteroidota	c__Bacteroidia	o__Bacteroidales	f__Paludibacteraceae	g__RF16	s__RF16 sp017425065	10	0.0412534	0.0386503	0.0797054	0.0753989	15	144.961	0.0145189	0.00671161	0.0115939
MAG_341	MQ	2193588	60.12	2.6	d__Bacteria	p__Bacteroidota	c__Bacteroidia	o__Bacteroidales	f__Muribaculaceae	g__Sodaliphilus		8	0.0410457	0.0563758	0.0789782	0.108518	15	440.612	0.0441328	0.0407668	0.020119
MAG_63	HQ	2618404	93.43	2.34	d__Bacteria	p__Bacillota_C	c__Negativicutes	o__Selenomonadales	f__Selenomonadaceae	g__Selenomonas_A	s__Selenomonas_A ruminantium_F	15	0.0409957	0.0241966	0.0788504	0.0468662	15	300.063	0.0300484	0.0197623	0.0114758
MAG_129	MQ	2858217	85.39	2.7	d__Bacteria	p__Bacillota_A	c__Clostridia	o__Lachnospirales	f__Lachnospiraceae	g__Clostridium_R	s__Clostridium_R sp003445895	13	0.040816	0.0270763	0.0775282	0.0504788	15	1014.29	0.101591	0.0573163	0.0355433
MAG_91	HQ	3507751	90.21	2.68	d__Bacteria	p__Bacteroidota	c__Bacteroidia	o__Bacteroidales	f__Bacteroidaceae	g__Prevotella	s__Prevotella sp900315565	13	0.0408112	0.034809	0.078626	0.0678497	15	708.31	0.0709451	0.043464	0.0202252
MAG_369	MQ	2223263	57.24	1.32	d__Bacteria	p__Bacteroidota	c__Bacteroidia	o__Bacteroidales	f__UBA3824	g__UBA3824	s__UBA3824 sp017535325	13	0.0407143	0.0297051	0.0788147	0.0575245	15	476.829	0.0477525	0.0262283	0.0214786
MAG_233	MQ	2777698	73.11	3.24	d__Bacteria	p__Bacteroidota	c__Bacteroidia	o__Bacteroidales	f__F082	g__Limimorpha	s__Limimorpha sp902802535	15	0.0406014	0.029342	0.0778598	0.054344	15	2505.66	0.250962	0.0978012	0.0903488
MAG_137	MQ	3482198	84.46	4.71	d__Bacteria	p__Bacteroidota	c__Bacteroidia	o__Bacteroidales	f__UBA3663	g__UBA3663	s__UBA3663 sp902776605	14	0.0401428	0.0221352	0.077016	0.041923	15	797.725	0.0798816	0.0434897	0.02294
MAG_416	MQ	1878434	51.03	3.13	d__Bacteria	p__Bacillota_A	c__Clostridia	o__Saccharofermentanales	f__Saccharofermentanaceae	g__Firm-16	s__Firm-16 sp900317035	13	0.0400441	0.0268696	0.0770997	0.0520887	15	98.6533	0.00988058	0.0039104	0.00526001
MAG_398	MQ	1659693	53.31	5.09	d__Bacteria	p__Bacteroidota	c__Bacteroidia	o__Bacteroidales	f__P3	g__UBA1711	s__UBA1711 sp900316235	14	0.0400069	0.0251447	0.0770122	0.0475399	15	992.511	0.0994048	0.0283733	0.0598935
MAG_285	MQ	3099811	66.71	5.19	d__Bacteria	p__Bacteroidota	c__Bacteroidia	o__Bacteroidales	f__Bacteroidaceae	g__Prevotella		10	0.0398428	0.0489944	0.0781318	0.0971759	15	1552.06	0.155429	0.0566512	0.0501414
MAG_27	HQ	3102549	97.18	0.57	d__Bacteria	p__Bacillota_A	c__Clostridia	o__Lachnospirales	f__Lachnospiraceae	g__UBA1066		12	0.0397418	0.0605296	0.0748424	0.110693	15	3027.14	0.303168	0.280056	0.0977158
MAG_175	MQ	1374719	80.11	3.85	d__Bacteria	p__Spirochaetota	c__Spirochaetia	o__CADAEX01	f__CADAEX01	g__CADAEX01		16	0.0397094	0.0138794	0.0763444	0.0269791	15	558.03	0.0558845	0.0125518	0.0406516
MAG_328	MQ	1501905	61.66	0.22	d__Bacteria	p__Bacillota	c__Bacilli	o__Erysipelotrichales	f__Erysipelotrichaceae	g__Bulleidia	s__Bulleidia sp016284975	14	0.039581	0.0178539	0.0762332	0.0342841	15	261.602	0.026199	0.00734518	0.0174438
MAG_275	MQ	2182941	67.57	2.28	d__Bacteria	p__Bacteroidota	c__Bacteroidia	o__Bacteroidales	f__UBA932	g__Bact-11	s__Bact-11 sp902784965	9	0.0395056	0.0448679	0.07688	0.0877062	15	286.273	0.0286707	0.0238112	0.013134
MAG_419	MQ	1274919	50.83	0.36	d__Bacteria	p__Bacteroidota	c__Bacteroidia	o__Bacteroidales	f__UBA932	g__Cryptobacteroides	s__Cryptobacteroides sp016282145	10	0.0391096	0.0391195	0.0760158	0.076472	15	140.354	0.0140579	0.0132732	0.0110265
MAG_279	MQ	2196760	67.3	3.6	d__Bacteria	p__Bacillota_A	c__Clostridia	o__Lachnospirales	f__Lachnospiraceae	g__XBB2008		15	0.038897	0.017214	0.0745824	0.0332572	15	214.686	0.0215	0.00762249	0.00978715
MAG_118	MQ	2154448	86.19	1.65	d__Bacteria	p__Bacteroidota	c__Bacteroidia	o__Bacteroidales	f__UBA932	g__Cryptobacteroides	s__Cryptobacteroides sp902792815	15	0.0388678	0.0188042	0.0747372	0.035409	15	215.542	0.0215895	0.0150449	0.0100209
MAG_196	MQ	2360248	77.7	1.22	d__Bacteria	p__Actinomycetota	c__Coriobacteriia	o__Coriobacteriales	f__Atopobiaceae	g__CACXFF01	s__CACXFF01 sp902766805	11	0.0381207	0.0303374	0.0736314	0.0594838	15	682.091	0.0683075	0.031967	0.0289408
MAG_207	MQ	1540001	76.12	1.62	d__Bacteria	p__Bacillota	c__Bacilli	o__Erysipelotrichales	f__Erysipelotrichaceae	g__RUG521	s__RUG521 sp900319675	15	0.0378314	0.0143749	0.0727843	0.0271821	15	304.467	0.0304934	0.00688128	0.0198009
MAG_184	MQ	2394601	79.65	2.19	d__Bacteria	p__Bacillota_A	c__Clostridia	o__Lachnospirales	f__Lachnospiraceae	g__Porcincola	s__Porcincola sp902801515	16	0.0376392	0.0120476	0.0721253	0.0227314	15	348.112	0.0348624	0.0113776	0.0145587
MAG_249	MQ	3178036	71.57	1.22	d__Bacteria	p__Bacteroidota	c__Bacteroidia	o__Bacteroidales	f__Bacteroidaceae	g__Prevotella	s__Prevotella sp900314715	11	0.0371998	0.0313442	0.0721082	0.0609419	15	313.607	0.0314115	0.0174326	0.00988394
MAG_261	MQ	1743167	68.95	2.19	d__Bacteria	p__Bacteroidota	c__Bacteroidia	o__Bacteroidales	f__Paludibacteraceae	g__RF16	s__RF16 sp017964045	8	0.037138	0.049795	0.0715945	0.0964931	15	5.11881	0.000512589	0.000571382	0.000294056
MAG_107	MQ	2738669	87.74	1.21	d__Bacteria	p__Bacillota_A	c__Clostridia	o__Lachnospirales	f__Lachnospiraceae	g__UBA1066	s__UBA1066 sp015057835	15	0.0369997	0.0164294	0.0705945	0.0305339	15	496.447	0.049719	0.0134797	0.0181544
MAG_321	MQ	1846242	62.64	0.29	d__Bacteria	p__Bacillota_A	c__Clostridia	o__Saccharofermentanales	f__Saccharofermentanaceae	g__Saccharofermentans		13	0.0368479	0.0268926	0.0710813	0.0523396	15	68.6622	0.00687716	0.00331016	0.00372495
MAG_117	MQ	3005434	86.34	2.15	d__Bacteria	p__Bacillota_A	c__Clostridia	o__Lachnospirales	f__Lachnospiraceae	g__Porcincola	s__Porcincola sp902785635	15	0.0363649	0.0134978	0.0700075	0.0257267	15	1434.79	0.143699	0.0353751	0.0478132
MAG_288	MQ	2135333	66.54	1.78	d__Bacteria	p__Bacillota_A	c__Clostridia	o__Saccharofermentanales	f__Saccharofermentanaceae	g__Saccharofermentans	s__Saccharofermentans sp024695565	14	0.0358262	0.0213796	0.0692075	0.04123	15	203.238	0.020355	0.00678325	0.00953246
MAG_151	MQ	2408439	83.36	1.5	d__Bacteria	p__Actinomycetota	c__Coriobacteriia	o__Coriobacteriales	f__Atopobiaceae	g__UBA1367	s__UBA1367 sp017510875	15	0.0357963	0.0152224	0.0687072	0.0290537	15	797.844	0.0799076	0.0329428	0.0331782
MAG_365	MQ	2099967	57.65	2.22	d__Bacteria	p__Bacteroidota	c__Bacteroidia	o__Bacteroidales	f__Muribaculaceae	g__Sodaliphilus	s__Sodaliphilus sp902760865	12	0.0357863	0.0355654	0.0696139	0.0691447	15	559.162	0.0560069	0.0489109	0.0266704
MAG_220	MQ	2194806	74.84	1.06	d__Bacteria	p__Bacillota_A	c__Clostridia	o__Christensenellales	f__CAG-138	g__UBA3792	s__UBA3792 sp002369195	15	0.035731	0.0139683	0.06866	0.0261297	15	460.52	0.0461192	0.0131676	0.0210129
MAG_302	MQ	2218928	64.85	1.95	d__Bacteria	p__Bacteroidota	c__Bacteroidia	o__Bacteroidales	f__Bacteroidaceae	g__UBA3839	s__UBA3839 sp002350855	10	0.0353509	0.0350514	0.0674761	0.0663993	15	253.766	0.0254126	0.01717	0.0114526
MAG_422	MQ	1573530	50.29	5.43	d__Bacteria	p__Bacillota_C	c__Negativicutes	o__Acidaminococcales	f__Acidaminococcaceae	g__Succiniclasticum		13	0.0352961	0.0189353	0.0682138	0.0364864	15	636.402	0.063735	0.0109745	0.0405045
MAG_65	HQ	1776088	93.28	0.12	d__Bacteria	p__Actinomycetota	c__Coriobacteriia	o__Coriobacteriales	f__Eggerthellaceae	g__SIG42		15	0.0350528	0.0120059	0.067639	0.0233212	15	370.557	0.0371145	0.0118769	0.0208968
MAG_198	MQ	1763128	77.4	3.49	d__Bacteria	p__Bacillota_A	c__Clostridia	o__Lachnospirales	f__Lachnospiraceae	g__Eubacterium_F		13	0.0349298	0.0250649	0.0667926	0.0473691	15	177.026	0.0177274	0.00799193	0.0100545
MAG_327	MQ	1537846	62.01	0.91	d__Bacteria	p__Bacillota_A	c__Clostridia	o__Peptostreptococcales	f__Anaerovoracaceae	g__RUG708		14	0.0339678	0.0182991	0.0646996	0.0340686	15	2208.8	0.221223	0.0532201	0.143852
MAG_226	MQ	1687500	74.59	2.14	d__Bacteria	p__Bacteroidota	c__Bacteroidia	o__Bacteroidales	f__Paludibacteraceae	g__RF16	s__RF16 sp017964045	8	0.033918	0.0453171	0.0653879	0.0878954	10	0.94952	9.50796e-05	0.000151986	5.63435e-05
MAG_406	MQ	2704081	52.36	2.51	d__Bacteria	p__Bacillota_A	c__Clostridia	o__Lachnospirales	f__Lachnospiraceae	g__Butyrivibrio	s__Butyrivibrio sp017400305	13	0.0324486	0.0220206	0.0622577	0.0414263	15	133.489	0.013368	0.00759018	0.00494364
MAG_283	MQ	1393252	66.96	0.28	d__Bacteria	p__Bacillota_A	c__Clostridia	o__Christensenellales	f__Christensenellaceae	g__QA01	s__QA01 sp017439085	12	0.0324268	0.0235206	0.0622138	0.0442879	15	266.575	0.0266991	0.0126699	0.0191632
MAG_350	MQ	1560638	58.87	1.75	d__Bacteria	p__Bacillota	c__Bacilli	o__Erysipelotrichales	f__Erysipelotrichaceae	g__Bulleidia		15	0.0321166	0.0153289	0.0619551	0.0297496	15	304.195	0.0304687	0.0139241	0.0195232
MAG_379	MQ	1375768	56.45	0.33	d__Bacteria	p__Bacillota_A	c__Clostridia	o__Lachnospirales	f__Lachnospiraceae	g__UBA1066	s__UBA1066 sp902803245	12	0.0320635	0.0234301	0.0612158	0.0437684	15	450.667	0.045131	0.0192124	0.0328043
MAG_395	MQ	2641434	53.95	1.1	d__Bacteria	p__Bacillota_A	c__Clostridia	o__Lachnospirales	f__Lachnospiraceae	g__NK4A136	s__NK4A136 sp017508825	16	0.031885	0.0114347	0.0612988	0.0216726	15	460.017	0.0460694	0.0116869	0.0174411
MAG_227	MQ	2157571	74.03	0.42	d__Bacteria	p__Bacteroidota	c__Bacteroidia	o__Bacteroidales	f__Bacteroidaceae	g__Prevotella	s__Prevotella sp902776665	14	0.0318317	0.0150934	0.0612722	0.0291677	15	388.746	0.0389329	0.0138432	0.0180448
MAG_187	MQ	3271180	78.8	1.32	d__Bacteria	p__Bacteroidota	c__Bacteroidia	o__Bacteroidales	f__Bacteroidaceae	g__Prevotella	s__Prevotella sp900315455	13	0.0314122	0.0238021	0.0599707	0.044682	15	628.448	0.0629407	0.0228685	0.019241
MAG_297	MQ	2183757	65.18	4.19	d__Bacteria	p__Bacillota_A	c__Clostridia	o__Saccharofermentanales	f__Saccharofermentanaceae	g__Saccharofermentans	s__Saccharofermentans sp016292215	8	0.0313922	0.0540693	0.0607252	0.104748	15	235.117	0.0235486	0.0112064	0.0107835
MAG_256	MQ	2420478	70.25	0.54	d__Bacteria	p__Actinomycetota	c__Coriobacteriia	o__Coriobacteriales	f__Atopobiaceae	g__RUG440		7	0.03135	0.0596242	0.0595475	0.113541	15	3988.87	0.399485	0.178181	0.165044
MAG_234	MQ	2300001	73.11	0.5	d__Bacteria	p__Bacillota_A	c__Clostridia	o__Oscillospirales	f__Ruminococcaceae	g__Ruminococcus_D	s__Ruminococcus_D sp902787365	14	0.0312918	0.0169179	0.0597869	0.0319399	15	706.743	0.0707752	0.0200714	0.0307718
MAG_41	HQ	1812710	95.44	0.16	d__Bacteria	p__Actinomycetota	c__Coriobacteriia	o__Coriobacteriales	f__RUG844	g__RUG844	s__RUG844 sp900313875	8	0.0312727	0.0370799	0.0591051	0.0698441	15	294.297	0.0294739	0.0273745	0.0162596
MAG_289	MQ	2561585	66.5	3.33	d__Bacteria	p__Bacteroidota	c__Bacteroidia	o__Bacteroidales	f__Muribaculaceae	g__Sodaliphilus	s__Sodaliphilus sp902800715	13	0.0312494	0.0224663	0.0600973	0.0429578	15	583.233	0.0584118	0.016879	0.022803
MAG_247	MQ	2741114	71.65	0.83	d__Bacteria	p__Actinomycetota	c__Coriobacteriia	o__Coriobacteriales	f__Atopobiaceae	g__RUG440		12	0.0311518	0.0341855	0.0587225	0.0622878	15	799.616	0.0800782	0.0386054	0.0292137
MAG_387	MQ	1802482	55.65	4.35	d__Bacteria	p__Bacillota_A	c__Clostridia	o__Lachnospirales	f__Lachnospiraceae	g__Anaerobutyricum		14	0.030961	0.0176292	0.059322	0.033731	15	527.306	0.0528091	0.0169771	0.029298
MAG_409	MQ	1579528	51.79	0.17	d__Bacteria	p__Actinomycetota	c__Coriobacteriia	o__Coriobacteriales	f__Atopobiaceae	g__RUG721		14	0.030831	0.0167362	0.0589266	0.0318763	15	168.761	0.0169007	0.003577	0.0106999
MAG_70	HQ	2230559	92.9	2.67	d__Bacteria	p__Bacillota_A	c__Clostridia	o__Peptostreptococcales	f__Anaerovoracaceae	g__Hornefia	s__Hornefia sp000688015	9	0.0305675	0.0435896	0.0582353	0.0837036	15	730.792	0.0731954	0.0667155	0.0328148
MAG_114	MQ	2191055	86.44	0.27	d__Bacteria	p__Bacillota_A	c__Clostridia	o__Peptostreptococcales	f__Anaerovoracaceae	g__Hornefia		14	0.0295777	0.0153531	0.056681	0.0296302	0	0	0	0	0
MAG_347	MQ	3035936	59.23	1.2	d__Bacteria	p__Bacillota_A	c__Clostridia	o__Lachnospirales	f__Lachnospiraceae	g__Butyrivibrio		11	0.0291203	0.0276684	0.0562514	0.0534343	15	426.942	0.0427572	0.0268714	0.0140837
MAG_199	MQ	3575183	77.22	8.98	d__Bacteria	p__Bacteroidota	c__Bacteroidia	o__Bacteroidales	f__Bacteroidaceae	g__Prevotella		10	0.0288426	0.0315603	0.0551942	0.0603813	15	997.03	0.0998434	0.0456217	0.0279268
MAG_53	HQ	2098120	93.85	2.61	d__Bacteria	p__Bacillota	c__Bacilli	o__Erysipelotrichales	f__Erysipelotrichaceae	g__Bulleidia	s__Bulleidia sp017420585	14	0.0283181	0.0140742	0.0545549	0.0269806	15	841.07	0.0842381	0.019998	0.0401493
MAG_418	MQ	2086823	50.9	0.71	d__Bacteria	p__Bacteroidota	c__Bacteroidia	o__Bacteroidales	f__Bacteroidaceae	g__Prevotella	s__Prevotella sp902769705	11	0.0280815	0.0289664	0.0540338	0.0559015	15	278.88	0.0279335	0.0204362	0.0133856
MAG_33	HQ	2603689	96.59	2.46	d__Bacteria	p__Bacillota_A	c__Clostridia	o__Peptostreptococcales	f__Anaerovoracaceae	g__Hornefia		13	0.0274743	0.0163653	0.0527872	0.0315082	15	338.367	0.0338893	0.0105643	0.0130159
MAG_376	MQ	2325386	56.68	0.37	d__Bacteria	p__Actinomycetota	c__Coriobacteriia	o__Coriobacteriales	f__Atopobiaceae	g__RUG440		13	0.0273792	0.019193	0.052827	0.0370755	15	1125.58	0.11273	0.0370383	0.048478
MAG_258	MQ	836427	69.88	1.77	d__Bacteria	p__Patescibacteria	c__Saccharimonadia	o__Saccharimonadales	f__Nanosyncoccaceae	g__Nanosyncoccus		9	0.0271526	0.0355554	0.0517776	0.0670582	15	43.8068	0.00438714	0.00216917	0.00524509
MAG_210	MQ	3037395	75.6	1.55	d__Bacteria	p__Bacteroidota	c__Bacteroidia	o__Bacteroidales	f__Bacteroidaceae	g__Prevotella		7	0.0270169	0.036564	0.052507	0.0708548	15	918.885	0.0920269	0.0438814	0.030298
MAG_245	MQ	2974297	71.82	7.16	d__Bacteria	p__Bacillota_A	c__Clostridia	o__Lachnospirales	f__Lachnospiraceae	g__CAG-791	s__CAG-791 sp902777355	12	0.026875	0.018952	0.0510442	0.0357887	15	762.823	0.0763989	0.0269529	0.0256864
MAG_241	MQ	2380415	72.19	7.06	d__Bacteria	p__Bacteroidota	c__Bacteroidia	o__Bacteroidales	f__Bacteroidaceae	g__UBA4334	s__UBA4334 sp902768125	10	0.0262551	0.0317122	0.0501571	0.0589571	15	546.055	0.054685	0.0227214	0.0229729
MAG_219	MQ	2193887	75.06	1.59	d__Bacteria	p__Bacillota_A	c__Clostridia	o__Peptostreptococcales	f__Anaerovoracaceae	g__RUG11894		12	0.0260799	0.0184575	0.050433	0.0358962	15	508.784	0.0509573	0.014594	0.0232269
MAG_382	MQ	1701655	56.09	1.42	d__Archaea	p__Methanobacteriota	c__Methanobacteria	o__Methanobacteriales	f__Methanobacteriaceae	g__Methanobrevibacter_A		5	0.0252069	0.0441605	0.0486669	0.0851979	15	124.848	0.0125042	0.00802829	0.00734828
MAG_132	MQ	2215058	85.17	0.42	d__Bacteria	p__Bacillota_A	c__Clostridia	o__Lachnospirales	f__Lachnospiraceae	g__CAG-791		14	0.0246883	0.011008	0.0474772	0.0208825	15	362.958	0.0363522	0.00912841	0.0164114
MAG_282	MQ	2149690	67.02	0.48	d__Bacteria	p__Bacteroidota	c__Bacteroidia	o__Bacteroidales	f__Muribaculaceae	g__Sodaliphilus		7	0.0237487	0.0372722	0.0457409	0.0709935	15	354.047	0.0354573	0.0228082	0.0164941
MAG_384	MQ	1945813	55.93	1.26	d__Bacteria	p__Actinomycetota	c__Coriobacteriia	o__Coriobacteriales	f__Atopobiaceae	g__SIG37		12	0.0203037	0.0146121	0.0385445	0.027167	15	606.2	0.0607126	0.0227066	0.0312016
MAG_257	MQ	1706014	70	1.31	d__Bacteria	p__Bacillota_A	c__Clostridia	o__Oscillospirales	f__Acutalibacteraceae	g__Ruminococcus_E		8	0.0180628	0.0203448	0.0343238	0.0384754	15	1082.31	0.108377	0.0552721	0.0635264
MAG_246	MQ	2126781	71.69	0.15	d__Bacteria	p__Actinomycetota	c__Coriobacteriia	o__Coriobacteriales	f__Eggerthellaceae	g__UBA9715		11	0.0180049	0.0145071	0.0348961	0.028171	15	388.119	0.0388722	0.00871322	0.0182775
MAG_269	MQ	2309210	68.16	1.05	d__Bacteria	p__Bacillota	c__Bacilli	o__Erysipelotrichales	f__Erysipelotrichaceae	g__Bulleidia		8	0.0170056	0.0220656	0.0322283	0.0413375	15	575.692	0.0576553	0.0298806	0.0249675
MAG_377	MQ	1159891	56.59	0.01	d__Bacteria	p__Bacillota_A	c__Clostridia	o__Peptostreptococcales	f__Anaerovoracaceae	g__RGIG5755		10	0.0160306	0.0165621	0.0307965	0.0322644	15	293.472	0.0293928	0.00958646	0.025341
MAG_344	MQ	1723467	59.74	2.41	d__Bacteria	p__Bacillota_A	c__Clostridia	o__Oscillospirales	f__Oscillospiraceae	g__CAG-103		8	0.0141514	0.0152209	0.027276	0.0294656	15	1217.98	0.121986	0.0365302	0.0707797
MAG_329	MQ	687713	61.49	2.16	d__Bacteria	p__Pseudomonadota	c__Alphaproteobacteria	o__RUG11792	f__RUG11792	g__RGIG4847		4	0.0139182	0.0285867	0.0261271	0.0530858	13	46.7251	0.00467945	0.011077	0.00680437
MAG_300	MQ	2909754	65.04	1.26	d__Bacteria	p__Bacteroidota	c__Bacteroidia	o__Bacteroidales	f__Bacteroidaceae	g__Prevotella	s__Prevotella sp902767775	6	0.0136952	0.0219884	0.0264007	0.0427975	15	481.882	0.0482652	0.0288881	0.0165874
MAG_362	MQ	1639182	58.07	0.58	d__Bacteria	p__Actinomycetota	c__Coriobacteriia	o__Coriobacteriales	f__Atopobiaceae	g__RUG440		7	0.0129431	0.0163182	0.0248763	0.0316515	15	718.693	0.0719849	0.031331	0.0439152
MAG_374	MQ	1733728	56.74	0.38	d__Bacteria	p__Actinomycetota	c__Coriobacteriia	o__Coriobacteriales	f__Atopobiaceae	g__UBA1367		9	0.0119932	0.0115633	0.0231016	0.0224131	15	717.684	0.0718834	0.0292268	0.0414617
MAG_292	MQ	1116912	66.15	3.93	d__Bacteria	p__Bacillota_A	c__Clostridia	o__Lachnospirales	f__Lachnospiraceae	g__Eubacterium_G	s__Eubacterium_G sp902793045	6	0.0118977	0.0175308	0.0230065	0.0340291	15	273.989	0.0274405	0.0139038	0.0245682
MAG_168	MQ	1253826	81.17	0.11	d__Bacteria	p__Bacillota_A	c__Clostridia	o__Lachnospirales	f__Lachnospiraceae	g__RUG842	s__RUG842 sp900313775	7	0.0116527	0.0144976	0.022541	0.0280066	15	244.033	0.0244418	0.00730879	0.0194938
MAG_296	MQ	787124	65.22	1.88	d__Bacteria	p__Patescibacteria	c__Saccharimonadia	o__Saccharimonadales	f__Nanosyncoccaceae	g__Nanosyncoccus		4	0.0104702	0.0191713	0.0201756	0.0367875	15	38.4865	0.00385467	0.00209815	0.00489715
MAG_313	MQ	1996567	63.63	3.6	d__Bacteria	p__Bacillota_A	c__Clostridia	o__Lachnospirales	f__Lachnospiraceae	g__UBA2868	s__UBA2868 sp902803305	6	0.00987842	0.0147195	0.0188339	0.0277724	15	238.279	0.0238637	0.00907952	0.0119523
MAG_286	MQ	2152129	66.59	2.57	d__Bacteria	p__Actinomycetota	c__Coriobacteriia	o__Coriobacteriales	f__Atopobiaceae	g__UBA1367		5	0.00918384	0.0153449	0.0173017	0.0285481	15	795.079	0.0796339	0.0303996	0.0370024
MAG_255	MQ	2661415	70.29	3.34	d__Bacteria	p__Bacillota_A	c__Clostridia	o__Lachnospirales	f__Lachnospiraceae	g__CAG-791		5	0.00913693	0.0152248	0.0171603	0.0283392	15	772.164	0.0773373	0.048561	0.0290587
MAG_403	MQ	1158394	52.56	0.64	d__Bacteria	p__Bacteroidota	c__Bacteroidia	o__Bacteroidales	f__Muribaculaceae	g__Sodaliphilus	s__Sodaliphilus sp902761475	4	0.00786002	0.0181149	0.0151565	0.0350105	15	109.192	0.010937	0.0111749	0.00944153
MAG_400	MQ	1303288	52.97	1.3	d__Bacteria	p__Bacillota_A	c__Clostridia	o__Lachnospirales	f__Lachnospiraceae	g__SIG280		4	0.0071988	0.0146981	0.0134506	0.0272548	15	66.2726	0.0066364	0.0029853	0.00509205
MAG_291	MQ	1613106	66.45	0.31	d__Bacteria	p__Actinomycetota	c__Coriobacteriia	o__Coriobacteriales	f__CADBOM01	g__CADBOM01		5	0.00699839	0.0109408	0.0135584	0.0212282	15	137.171	0.0137388	0.00424764	0.00851697
MAG_352	MQ	1668181	58.72	0.92	d__Bacteria	p__Bacillota_A	c__Clostridia	o__Lachnospirales	f__Lachnospiraceae	g__Eubacterium_F		4	0.00496707	0.00896507	0.00944435	0.0170608	15	395.567	0.0396133	0.0109392	0.0237464
MAG_191	MQ	1381133	78.62	1.54	d__Bacteria	p__Bacillota_A	c__Clostridia	o__Peptostreptococcales	f__Anaerovoracaceae	g__Lentihominibacter		4	0.00402986	0.00721511	0.00759349	0.0136083	15	603.084	0.0604021	0.0188282	0.0437338
MAG_204	MQ	1481844	76.43	0.65	d__Bacteria	p__Bacillota_A	c__Clostridia	o__Oscillospirales	f__Acutalibacteraceae	g__Ruminococcus_E		2	0.00267613	0.00731861	0.00498236	0.013615	15	407.82	0.0408375	0.0338677	0.0275586
MAG_397	MQ	966042	53.41	7.63	d__Bacteria	p__Elusimicrobiota	c__Endomicrobia	o__Endomicrobiales	f__Endomicrobiaceae	g__RUG658		1	0.00184987	0.00739949	0.00359543	0.0143817	15	134.792	0.0134992	0.00704336	0.0139737
MAG_287	MQ	1424666	66.55	0.86	d__Bacteria	p__Bacillota_A	c__Clostridia	o__Peptostreptococcales	f__Anaerovoracaceae	g__Lentihominibacter		2	0.00178509	0.00488287	0.00333531	0.00914143	15	840.625	0.0841903	0.0226716	0.0590947
