# Supplementary material for: Intricate microbiome differences observed in lactating cows across methane intensity phenotypes
Source: ISME Commun. 2026 Jun 7;6(1):ycag155. doi: 10.1093/ismeco/ycag155 (PMC13431278; doi:10.1093/ismeco/ycag155)
Supplement: Supplementary_material_ycag155 [file supplementary_material_ycag155.zip › Supplementary_file_S3.xlsx]

## Sheet: Substrates
pathway	n_genes	median_l2fc	q25_l2fc	q75_l2fc	frac_pos	camera_p	camera_FDR	direction	median_tstat
Fructan	183	-0.002	-0.008	0.004	0.41	0.00383	0.0172	Higher in Low	-0.436041
Pectin	400	0.002	-0.002	0.006	0.637	0.00993	0.0298	Higher in High	0.256418
Hemicellulose	944	0.001	-0.003	0.006	0.555	0.233	0.524	Higher in High	0.0688223
Chitin	35	0.001	-0.005	0.004	0.543	0.522	0.587	Higher in High	-0.18444
Cellulose	691	0.001	-0.004	0.005	0.559	0.518	0.587	Higher in High	0.0447575
Xylan	719	0.001	-0.004	0.005	0.534	0.473	0.587	Higher in High	0.0461701
Arabinan	278	0.002	-0.002	0.006	0.619	0.405	0.587	Higher in High	0.0954202
Starch	896	0	-0.005	0.005	0.503	0.736	0.736	Higher in High	-0.0943567

## Sheet: Pathways
pathway	n_genes	median_l2fc	q25_l2fc	q75_l2fc	frac_pos	camera_p	camera_FDR	direction	median_tstat
Butyrate	189	-0.00295901	-0.0100864	0.00238039	0.380952	0.000196172	0.00156937	Higher in Low	-0.688128
WLP_additional	131	-0.000330407	-0.00572119	0.00599472	0.480916	0.0463139	0.185255	Higher in Low	-0.308546
Acetate	602	-0.000354949	-0.00635919	0.00581364	0.475083	0.17954	0.478774	Higher in Low	-0.249559
Ethanol	51	0.0011612	-0.00249397	0.0070448	0.607843	0.410372	0.511243	Higher in High	0.159387
Lactate	44	-0.00126939	-0.00617118	0.00588563	0.477273	0.3306	0.511243	Higher in Low	-0.475326
Propionate via acrylate	23	0.000289182	-0.00973896	0.0056936	0.521739	0.39404	0.511243	Higher in Low	-0.131815
Propionate via succinate	524	-0.000265081	-0.0056799	0.00481514	0.473282	0.511243	0.511243	Higher in Low	-0.157032
WLP	191	0.000166868	-0.0058075	0.00509322	0.507853	0.472917	0.511243	Higher in Low	-0.142653
